# Supplementary material for: MODER2: first-order Markov modeling and discovery of monomeric and dimeric binding motifs
Source: Bioinformatics. 2020 Jan 30;36(9):2690–6. doi: 10.1093/bioinformatics/btaa045 (PMC7203737; doi:10.1093/bioinformatics/btaa045)
Supplement: btaa045_Supplementary_Data [file btaa045_supplementary_data.zip]

Archive with 4 entries (3 files):
- btaa045-Suppl_Data/
- btaa045-Suppl_Data/moder2-supplement.pdf
- btaa045-Suppl_Data/All-models.tar.xz
- btaa045-Suppl_Data/Data-and-Experiments.xlsx
