# Supplementary material for: MODER2: first-order Markov modeling and discovery of monomeric and dimeric binding motifs
Source: Bioinformatics. 2020 Jan 30;36(9):2690–6. doi: 10.1093/bioinformatics/btaa045 (PMC7203737; doi:10.1093/bioinformatics/btaa045)
Supplement: btaa045_Supplementary_Data [file btaa045_supplementary_data.zip › btaa045-Suppl_Data/Data-and-Experiments.xlsx]

## Sheet: Sheet1
Factor	Domain	L	n	Seed	Id	Download	R2 moder-order-0-monomer-hd-2	R2 moder-order-0-dimer-hd-2	R2 moder-order-1-monomer-hd-3	R2 moder-order-1-dimer-hd-3	R2 bamm-order-1	R2 bamm-order-2	R2 inmode
ALX1	Homeodomain	40	206505	TAATTAGATTA	ALX1_TACCAA40NTTAKX3_TAATTAGATTA	ftp.sra.ebi.ac.uk/vol1/run/ERR100/ERR1002054/ALX1_FL_3_KX_TACCAA40NTTA.fastq.gz	0.832	0.832	0.877	0.877	0.796	0.843	0.668
ALX3	Homeodomain	40	332817	CYAATTAN	ALX3_TAGCTG40NCTAKV3_CYAATTAN	ftp.sra.ebi.ac.uk/vol1/run/ERR100/ERR1002070/ALX3_FL_3_KV_TAGCTG40NCTA.fastq.gz	0.749	0.75	0.759	0.791	0.689	0.582	0.758
ALX3	Homeodomain	40	488039	CYAATTAN	ALX3_TGCTCC40NCCGKO3_CYAATTAN	ftp.sra.ebi.ac.uk/vol1/run/ERR100/ERR1002063/ALX3_eDBD_3_KO_TGCTCC40NCCG.fastq.gz	0.649	0.836	0.648	0.801	0.697	0.715	0.619
ALX4	Homeodomain	40	444283	CYAATTAN	ALX4_TCTATT40NCATKW3_CYAATTAN	ftp.sra.ebi.ac.uk/vol1/run/ERR100/ERR1002078/ALX4_eDBD_3_KW_TCTATT40NCAT.fastq.gz	0.618	0.713	0.648	0.764	0.689	0.66	0.681
ARGFX	Homeodomain	40	131793	NCTAATTARN	ARGFX_TGGTTA40NTACKO3_NCTAATTARN	ftp.sra.ebi.ac.uk/vol1/run/ERR100/ERR1002087/ARGFX_eDBD_3_KO_TGGTTA40NTAC.fastq.gz	0.308	0.882	0.351	0.9	0.837	0.872	0.569
ARNT2	bHLH	40	308109	RTCACGTGMN	ARNT2_TCTGTC40NCAAKT2_RTCACGTGMN	ftp.sra.ebi.ac.uk/vol1/run/ERR100/ERR1002092/ARNT2_eDBD_2_KT_TCTGTC40NCAA.fastq.gz	0.887	0.913	0.926	0.954	0.934	0.934	0.836
ARNTL	bHLH	40	538142	RTCACGTGMN	ARNTL_TCTCCG40NCGCKV2_RTCACGTGMN	ftp.sra.ebi.ac.uk/vol1/run/ERR100/ERR1002101/ARNTL_eDBD_2_KV_TCTCCG40NCGC.fastq.gz	0.853	0.87	0.873	0.902	0.869	0.853	0.83
ARX	Homeodomain	40	523866	CYAATTAN	ARX_TAGCGC40NCGCKO2_CYAATTAN	ftp.sra.ebi.ac.uk/vol1/run/ERR100/ERR1002108/ARX_eDBD_2_KO_TAGCGC40NCGC.fastq.gz	0.548	0.811	0.541	0.811	0.719	0.721	0.537
ASCL1	bHLH	40	183900	NRCAGCTGYN	ASCL1_TGCGCA40NCAAKR3_NRCAGCTGYN	ftp.sra.ebi.ac.uk/vol1/run/ERR100/ERR1002118/ASCL1_eDBD_3_KR_TGCGCA40NCAA.fastq.gz	0.657	0.655	0.646	0.652	0.689	0.699	0.725
ASCL2	bHLH	40	362390	NRCAGCTGYN	ASCL2_TAACTC40NGTCKO3_NRCAGCTGYN	ftp.sra.ebi.ac.uk/vol1/run/ERR100/ERR1002126/ASCL2_eDBD_3_KO_TAACTC40NGTC.fastq.gz	0.723	0.719	0.747	0.749	0.644	0.599	0.782
ASCL2	bHLH	40	246945	NRCAGCTGYN	ASCL2_TTCTCC40NAGAKAE4_NRCAGCTGYN	ftp.sra.ebi.ac.uk/vol1/run/ERR100/ERR1002137/ASCL2_FL_4_KAE_TTCTCC40NAGA.fastq.gz	0.301	0.301	0.392	0.361	0.444	0.554	0.589
ATF2	bZIP	40	257246	NRTGAYGTCAYN	ATF2_TGAACC40NCCAKP4_NRTGAYGTCAYN	ftp.sra.ebi.ac.uk/vol1/run/ERR100/ERR1002145/ATF2_eDBD_4_KP_TGAACC40NCCA.fastq.gz	0.795	0.791	0.862	0.864	0.755	0.771	0.86
ATF2	bZIP	40	314508	NRTGAYGTMAYN	ATF2_TGAGGA40NTTGKZ4_NRTGAYGTMAYN	ftp.sra.ebi.ac.uk/vol1/run/ERR100/ERR1002153/ATF2_FL_4_KZ_TGAGGA40NTTG.fastq.gz	0.788	0.801	0.841	0.844	0.733	0.732	0.809
ATF3	bZIP	40	273578	NRTGAYGTCAYN	ATF3_TGCAGT40NAAGKS3_NRTGAYGTCAYN	ftp.sra.ebi.ac.uk/vol1/run/ERR100/ERR1002158/ATF3_eDBD_3_KS_TGCAGT40NAAG.fastq.gz	0.908	0.905	0.901	0.912	0.916	0.873	0.869
ATF3	bZIP	40	235400	NRTGACGTCAYN	ATF3_TTCATA40NTCAKAE3_NRTGACGTCAYN	ftp.sra.ebi.ac.uk/vol1/run/ERR100/ERR1002167/ATF3_FL_3_KAE_TTCATA40NTCA.fastq.gz	0.877	0.877	0.9	0.9	0.863	0.855	0.777
ATF4	bZIP	40	210457	GGATGAYGTCATCC	ATF4_TCTAGG40NCTGKW3_GGATGAYGTCATCC	ftp.sra.ebi.ac.uk/vol1/run/ERR100/ERR1002183/ATF4_FL_3_KW_TCTAGG40NCTG.fastq.gz	0.904	0.904	0.907	0.907	0.898	0.898	0.854
ATF4	bZIP	40	229435	GGATGACGTCATCC	ATF4_TGGGTG40NGGAKN3_GGATGACGTCATCC	ftp.sra.ebi.ac.uk/vol1/run/ERR100/ERR1002175/ATF4_eDBD_3_KN_TGGGTG40NGGA.fastq.gz	0.795	0.795	0.867	0.867	0.797	0.362	0.729
ATF6	bZIP	40	240327	NRTGACGTCAYN	ATF6_TTGGCC40NTCGKS3_NRTGACGTCAYN	ftp.sra.ebi.ac.uk/vol1/run/ERR100/ERR1002191/ATF6_eDBD_3_KS_TTGGCC40NTCG.fastq.gz	0.772	0.772	0.862	0.861	0.883	0.783	0.798
ATF6B	bZIP	40	249663	NRTGAYGTCAYN	ATF6B_TTCTGT40NAACKP3_NRTGAYGTCAYN	ftp.sra.ebi.ac.uk/vol1/run/ERR100/ERR1002199/ATF6B_eDBD_3_KP_TTCTGT40NAAC.fastq.gz	0.232	0.586	0.906	0.906	0.958	0.97	0.904
ATF7	bZIP	40	260647	NRTGACGTCAYN	ATF7_TCCAAG40NAACKP4_NRTGACGTCAYN	ftp.sra.ebi.ac.uk/vol1/run/ERR100/ERR1002208/ATF7_eDBD_4_KP_TCCAAG40NAAC.fastq.gz	0.652	0.652	0.622	0.622	0.662	0.59	0.762
ATOH1	bHLH	40	349953	ANCATATGNY	ATOH1_TCAGCA40NCTCKO2_ANCATATGNY	ftp.sra.ebi.ac.uk/vol1/run/ERR100/ERR1002212/ATOH1_eDBD_2_KO_TCAGCA40NCTC.fastq.gz	0.717	0.7	0.833	0.824	0.83	0.836	0.736
ATOH7	bHLH	40	249604	ANCATATGNY	ATOH7_TCAAAC40NAACKO3_ANCATATGNY	ftp.sra.ebi.ac.uk/vol1/run/ERR100/ERR1002222/ATOH7_eDBD_3_KO_TCAAAC40NAAC.fastq.gz	0.058	0.054	0.077	0.076	0.45	0.544	0.485
BACH2	bZIP	40	386479	NWANCATGASTCATSNTWN	BACH2_TTCGAG40NGCGKR2_NWANCATGASTCATSNTWN	ftp.sra.ebi.ac.uk/vol1/run/ERR100/ERR1002229/BACH2_eDBD_2_KR_TTCGAG40NGCG.fastq.gz	0.959	0.959	0.969	0.969	0.865	0.865	0.98
BARHL1	Homeodomain	40	171282	NTAAACGN	BARHL1_TTAGCG40NAGAKT3_NTAAACGN	ftp.sra.ebi.ac.uk/vol1/run/ERR100/ERR1002239/BARHL1_eDBD_3_KT_TTAGCG40NAGA.fastq.gz	0.544	0.644	0.622	0.742	0.681	0.648	0.65
BARHL2	Homeodomain	40	267555	NTAAACGNY	BARHL2_TCTCCA40NGGAKT2_NTAAACGNY	ftp.sra.ebi.ac.uk/vol1/run/ERR100/ERR1002245/BARHL2_eDBD_2_KT_TCTCCA40NGGA.fastq.gz	0.601	0.694	0.758	0.819	0.826	0.81	0.739
BARHL2	Homeodomain	40	148289	NTAAACGN	BARHL2_TGGGAG40NAGGKZ3_NTAAACGN	ftp.sra.ebi.ac.uk/vol1/run/ERR100/ERR1002255/BARHL2_FL_3_KZ_TGGGAG40NAGG.fastq.gz	0.552	0.661	0.648	0.832	0.758	0.777	0.717
BARX2	Homeodomain	40	327125	NWWAAYCATTAN	BARX2_TAGTTA40NGTGKZ2_NWWAAYCATTAN	ftp.sra.ebi.ac.uk/vol1/run/ERR100/ERR1002261/BARX2_FL_2_KZ_TAGTTA40NGTG.fastq.gz	0.817	0.818	0.847	0.847	0.817	0.85	0.874
BATF	bZIP	40	196974	NMATGACACN	BATF_TTACAG40NGTGKAE3_NMATGACACN	ftp.sra.ebi.ac.uk/vol1/run/ERR100/ERR1002271/BATF_FL_3_KAE_TTACAG40NGTG.fastq.gz	0.261	0.393	0.302	0.297	0.358	0.397	0.514
BATF3	bZIP	40	196360	NRTGAYGTCAYN	BATF3_TGCAAA40NGAAKN3_NRTGAYGTCAYN	ftp.sra.ebi.ac.uk/vol1/run/ERR100/ERR1002278/BATF3_eDBD_3_KN_TGCAAA40NGAA.fastq.gz	0.12	0.12	0.126	0.126	0.506	0.528	0.586
BATF3	bZIP	40	346294	NRTGAYGTCAYN	BATF3_TTAAAT40NAATKZ3_NRTGAYGTCAYN	ftp.sra.ebi.ac.uk/vol1/run/ERR100/ERR1002286/BATF3_FL_3_KZ_TTAAAT40NAAT.fastq.gz	0.743	0.694	0.879	0.884	0.852	0.84	0.855
BHLHA15	bHLH	40	292220	NMCATATGKN	BHLHA15_TCCCGC40NACAKP2_NMCATATGKN	ftp.sra.ebi.ac.uk/vol1/run/ERR100/ERR1002324/BHLHA15_eDBD_2_KP_TCCCGC40NACA.fastq.gz	0.661	0.648	0.801	0.801	0.77	0.802	0.823
BHLHE22	bHLH	40	282923	ANCATATGNY	BHLHE22_TCGGAC40NCCAKP4_ANCATATGNY	ftp.sra.ebi.ac.uk/vol1/run/ERR100/ERR1002336/BHLHE22_eDBD_4_KP_TCGGAC40NCCA.fastq.gz	0.837	0.829	0.838	0.837	0.314	0.282	0.652
BHLHE23	bHLH	40	183003	ANCATATGNY	BHLHE23_TTCACC40NGCTKP3_ANCATATGNY	ftp.sra.ebi.ac.uk/vol1/run/ERR100/ERR1002343/BHLHE23_eDBD_3_KP_TTCACC40NGCT.fastq.gz	0.176	0.2	0.186	0.173	0.443	0.413	0.505
BHLHE23	bHLH	40	235747	ANCATATGNT	BHLHE23_TTGCTC40NGAAKV4_ANCATATGNT	ftp.sra.ebi.ac.uk/vol1/run/ERR100/ERR1002353/BHLHE23_FL_4_KV_TTGCTC40NGAA.fastq.gz	0.029	0.028	0.613	0.775	0.648	0.714	0.519
BHLHE40	bHLH	40	293807	GTCACGTGAC	BHLHE40_TGCTGG40NGCCKR2_GTCACGTGAC	ftp.sra.ebi.ac.uk/vol1/run/ERR100/ERR1002356/BHLHE40_eDBD_2_KR_TGCTGG40NGCC.fastq.gz	0.823	0.812	0.848	0.802	0.702	0.567	0.826
BHLHE41	bHLH	40	507812	GTCACGTGAC	BHLHE41_TGGCGT40NCCTKV2_GTCACGTGAC	ftp.sra.ebi.ac.uk/vol1/run/ERR100/ERR1002364/BHLHE41_eDBD_2_KV_TGGCGT40NCCT.fastq.gz	0.841	0.841	0.903	0.903	0.881	0.874	0.764
BSX	Homeodomain	40	376129	NYAATTAN	BSX_TGTATA40NGGTKO2_NYAATTAN	ftp.sra.ebi.ac.uk/vol1/run/ERR100/ERR1002372/BSX_eDBD_2_KO_TGTATA40NGGT.fastq.gz	0.63	0.722	0.706	0.731	0.754	0.7	0.763
CDX1	Homeodomain	40	235464	NGYMATAAAAN	CDX1_TCTAAG40NTTAKP4_NGYMATAAAAN	ftp.sra.ebi.ac.uk/vol1/run/ERR100/ERR1002384/CDX1_eDBD_4_KP_TCTAAG40NTTA.fastq.gz	0.843	0.838	0.893	0.892	0.922	0.921	0.909
CDX2	Homeodomain	40	225365	NYAATAAAN	CDX2_TGGCCT40NTATKO4_NYAATAAAN	ftp.sra.ebi.ac.uk/vol1/run/ERR100/ERR1002393/CDX2_eDBD_4_KO_TGGCCT40NTAT.fastq.gz	0.393	0.471	0.507	0.566	0.458	0.364	0.57
CDX4	Homeodomain	40	229698	NGYMATAAAAN	CDX4_TACAGC40NCTTKAE3_NGYMATAAAAN	ftp.sra.ebi.ac.uk/vol1/run/ERR100/ERR1002398/CDX4_FL_3_KAE_TACAGC40NCTT.fastq.gz	0.803	0.801	0.858	0.86	0.937	0.929	0.87
CEBPB	bZIP	40	448586	NRTTGCGYAAYN	CEBPB_TCATTC40NATTKN3_NRTTGCGYAAYN	ftp.sra.ebi.ac.uk/vol1/run/ERR100/ERR1002407/CEBPB_eDBD_3_KN_TCATTC40NATT.fastq.gz	0.854	0.852	0.901	0.899	0.848	0.85	0.892
CEBPD	bZIP	40	254829	NRTTGCGYAAYN	CEBPD_TGACCA40NTCCKN4_NRTTGCGYAAYN	ftp.sra.ebi.ac.uk/vol1/run/ERR100/ERR1002417/CEBPD_eDBD_4_KN_TGACCA40NTCC.fastq.gz	0.8	0.797	0.893	0.893	0.871	0.876	0.817
CEBPE	bZIP	40	369411	NRTTGCGYAAYN	CEBPE_TGTAGA40NTGTKR4_NRTTGCGYAAYN	ftp.sra.ebi.ac.uk/vol1/run/ERR100/ERR1002424/CEBPE_eDBD_4_KR_TGTAGA40NTGT.fastq.gz	0.848	0.84	0.904	0.9	0.895	0.913	0.805
CEBPG	bZIP	40	258952	NRTTGCGYAAYN	CEBPG_TACTTT40NTCTKN3_NRTTGCGYAAYN	ftp.sra.ebi.ac.uk/vol1/run/ERR100/ERR1002430/CEBPG_eDBD_3_KN_TACTTT40NTCT.fastq.gz	0.765	0.762	0.79	0.813	0.776	0.794	0.823
CEBPG	bZIP	40	344731	NRTTGCGYAAYN	CEBPG_TCCACC40NTTAKV4_NRTTGCGYAAYN	ftp.sra.ebi.ac.uk/vol1/run/ERR100/ERR1002441/CEBPG_FL_4_KV_TCCACC40NTTA.fastq.gz	0.757	0.765	0.824	0.837	0.499	0.38	0.803
CLOCK	bHLH	40	185522	NMCAYGTGYN	CLOCK_TTGAAT40NTACKN2_NMCAYGTGYN	ftp.sra.ebi.ac.uk/vol1/run/ERR100/ERR1002445/CLOCK_eDBD_2_KN_TTGAAT40NTAC.fastq.gz	0.835	0.836	0.853	0.854	0.853	0.839	0.778
CREB1	bZIP	40	248814	NRTGACGTCAYN	CREB1_TCCCGC40NACAKX3_NRTGACGTCAYN	ftp.sra.ebi.ac.uk/vol1/run/ERR100/ERR1002470/CREB1_FL_3_KX_TCCCGC40NACA.fastq.gz	0.737	0.62	0.878	0.878	0.645	0.58	0.876
CREB1	bZIP	40	361364	NRTGACGTN	CREB1_TTTGAC40NGGTKR4_NRTGACGTN	ftp.sra.ebi.ac.uk/vol1/run/ERR100/ERR1002465/CREB1_eDBD_4_KR_TTTGAC40NGGT.fastq.gz	0.74	0.799	0.774	0.864	0.775	0.784	0.776
CREB3	bZIP	40	302110	NGCCACGTCAYN	CREB3_TCACAT40NATGKW3_NGCCACGTCAYN	ftp.sra.ebi.ac.uk/vol1/run/ERR100/ERR1002478/CREB3_FL_3_KW_TCACAT40NATG.fastq.gz	0.695	0.688	0.892	0.824	0.898	0.909	0.882
CREB3L1	bZIP	40	299582	TGCCACGTCAYN	CREB3L1_TCTTTA40NGGAKX4_TGCCACGTCAYN	ftp.sra.ebi.ac.uk/vol1/run/ERR100/ERR1002496/CREB3L1_FL_4_KX_TCTTTA40NGGA.fastq.gz	0.78	0.779	0.895	0.888	0.676	0.627	0.893
CREB3L1	bZIP	40	233999	TGCCACGTCAYN	CREB3L1_TTGTCC40NTAGKP3_TGCCACGTCAYN	ftp.sra.ebi.ac.uk/vol1/run/ERR100/ERR1002487/CREB3L1_eDBD_3_KP_TTGTCC40NTAG.fastq.gz	0.786	0.759	0.915	0.891	0.606	0.705	0.878
CREB3L4	bZIP	40	498653	YGCCACGTCAYN	CREB3L4_TATTTC40NGCAKO3_YGCCACGTCAYN	ftp.sra.ebi.ac.uk/vol1/run/ERR100/ERR1002503/CREB3L4_eDBD_3_KO_TATTTC40NGCA.fastq.gz	0.691	0.69	0.777	0.778	0.752	0.752	0.825
CREB5	bZIP	40	232782	NRTGAYGTCAYN	CREB5_TCCGAG40NTGGKP4_NRTGAYGTCAYN	ftp.sra.ebi.ac.uk/vol1/run/ERR100/ERR1002512/CREB5_eDBD_4_KP_TCCGAG40NTGG.fastq.gz	0.777	0.774	0.783	0.85	0.749	0.779	0.865
CREB5	bZIP	40	247247	NRTGAYGTCAYN	CREB5_TTACAA40NTACKAE3_NRTGAYGTCAYN	ftp.sra.ebi.ac.uk/vol1/run/ERR100/ERR1002518/CREB5_FL_3_KAE_TTACAA40NTAC.fastq.gz	0.882	0.879	0.907	0.906	0.877	0.902	0.846
CREM	bZIP	40	198251	NRTGACGTCAYN	CREM_TAAGTC40NCGTKO4_NRTGACGTCAYN	ftp.sra.ebi.ac.uk/vol1/run/ERR100/ERR1002528/CREM_eDBD_4_KO_TAAGTC40NCGT.fastq.gz	0.538	0.706	0.774	0.777	0.207	0.198	0.768
CRX	Homeodomain	40	279043	NTAATCCN	CRX_TATATA40NGCTKX4_NTAATCCN	ftp.sra.ebi.ac.uk/vol1/run/ERR100/ERR1002536/CRX_FL_4_KX_TATATA40NGCT.fastq.gz	0.655	0.7	0.681	0.814	0.777	0.738	0.748
DBP	bZIP	40	393015	NRTTAYGTAAYN	DBP_TGGACC40NAACKV2_NRTTAYGTAAYN	ftp.sra.ebi.ac.uk/vol1/run/ERR100/ERR1002557/DBP_eDBD_2_KV_TGGACC40NAAC.fastq.gz	0.892	0.894	0.873	0.873	0.478	0.458	0.752
DBP	bZIP	40	389278	NRTTAYGTAAYN	DBP_TGGCGT40NCCTKW4_NRTTAYGTAAYN	ftp.sra.ebi.ac.uk/vol1/run/ERR100/ERR1002568/DBP_FL_4_KW_TGGCGT40NCCT.fastq.gz	0.927	0.933	0.934	0.935	0.943	0.946	0.905
DLX1	Homeodomain	40	197042	NYAATTAN	DLX1_TCCATG40NCACKAE2_NYAATTAN	ftp.sra.ebi.ac.uk/vol1/run/ERR100/ERR1002580/DLX1_FL_2_KAE_TCCATG40NCAC.fastq.gz	0.84	0.836	0.84	0.869	0.876	0.807	0.87
DLX1	Homeodomain	40	356380	NYAATTAN	DLX1_TGGTCA40NGTGKT2_NYAATTAN	ftp.sra.ebi.ac.uk/vol1/run/ERR100/ERR1002573/DLX1_eDBD_2_KT_TGGTCA40NGTG.fastq.gz	0.793	0.792	0.794	0.81	0.828	0.763	0.808
DLX2	Homeodomain	40	95485	NYAATTAN	DLX2_TGGGAG40NAGGKW2_NYAATTAN	ftp.sra.ebi.ac.uk/vol1/run/ERR100/ERR1002597/DLX2_FL_2_KW_TGGGAG40NAGG.fastq.gz	0.795	0.791	0.794	0.794	0.821	0.798	0.809
DLX2	Homeodomain	40	323923	NYAATTAN	DLX2_TGTCTG40NAGGKP2_NYAATTAN	ftp.sra.ebi.ac.uk/vol1/run/ERR100/ERR1002589/DLX2_eDBD_2_KP_TGTCTG40NAGG.fastq.gz	0.852	0.847	0.848	0.865	0.848	0.808	0.861
DLX3	Homeodomain	40	200853	NYAATTAN	DLX3_TCCACA40NGCCKN2_NYAATTAN	ftp.sra.ebi.ac.uk/vol1/run/ERR100/ERR1002604/DLX3_eDBD_2_KN_TCCACA40NGCC.fastq.gz	0.733	0.733	0.734	0.749	0.722	0.662	0.752
DLX3	Homeodomain	40	156170	NYAATTAN	DLX3_TGGAGA40NCCAKW2_NYAATTAN	ftp.sra.ebi.ac.uk/vol1/run/ERR100/ERR1002613/DLX3_FL_2_KW_TGGAGA40NCCA.fastq.gz	0.807	0.8	0.814	0.833	0.823	0.822	0.827
DLX4	Homeodomain	40	277648	NYAATTAN	DLX4_TCGAGT40NACTKT2_NYAATTAN	ftp.sra.ebi.ac.uk/vol1/run/ERR100/ERR1002620/DLX4_eDBD_2_KT_TCGAGT40NACT.fastq.gz	0.757	0.756	0.761	0.776	0.746	0.725	0.744
DLX4	Homeodomain	40	281310	NYAATTAN	DLX4_TCGTGG40NTCTKV2_NYAATTAN	ftp.sra.ebi.ac.uk/vol1/run/ERR100/ERR1002629/DLX4_FL_2_KV_TCGTGG40NTCT.fastq.gz	0.77	0.77	0.772	0.773	0.825	0.829	0.786
DLX5	Homeodomain	40	364560	NYAATTAN	DLX5_TACGAA40NAGAKT2_NYAATTAN	ftp.sra.ebi.ac.uk/vol1/run/ERR100/ERR1002636/DLX5_eDBD_2_KT_TACGAA40NAGA.fastq.gz	0.808	0.807	0.81	0.836	0.846	0.72	0.815
DLX5	Homeodomain	40	187980	NYAATTAN	DLX5_TACGGT40NTACKX2_NYAATTAN	ftp.sra.ebi.ac.uk/vol1/run/ERR100/ERR1002644/DLX5_FL_2_KX_TACGGT40NTAC.fastq.gz	0.788	0.791	0.792	0.834	0.4	0.593	0.779
DLX6	Homeodomain	40	390968	NYAATTAN	DLX6_TGGTGG40NTAAKR2_NYAATTAN	ftp.sra.ebi.ac.uk/vol1/run/ERR100/ERR1002653/DLX6_eDBD_2_KR_TGGTGG40NTAA.fastq.gz	0.826	0.824	0.835	0.861	0.606	0.689	0.856
DMBX1	Homeodomain	40	243996	NTAATCCN	DMBX1_TCCTCA40NAACKT3_NTAATCCN	ftp.sra.ebi.ac.uk/vol1/run/ERR100/ERR1002662/DMBX1_eDBD_3_KT_TCCTCA40NAAC.fastq.gz	0.527	0.564	0.603	0.701	0.586	0.584	0.681
DPRX	Homeodomain	40	285701	NGMTAATCCN	DPRX_TTTCAT40NGCAKO2_NGMTAATCCN	ftp.sra.ebi.ac.uk/vol1/run/ERR100/ERR1002725/DPRX_eDBD_2_KO_TTTCAT40NGCA.fastq.gz	0.853	0.866	0.878	0.896	0.829	0.903	0.915
DRGX	Homeodomain	40	392317	YYAATTAN	DRGX_TACTAC40NGCCKO2_YYAATTAN	ftp.sra.ebi.ac.uk/vol1/run/ERR100/ERR1002732/DRGX_eDBD_2_KO_TACTAC40NGCC.fastq.gz	0.602	0.753	0.612	0.807	0.695	0.726	0.611
DUXA	Homeodomain	40	240713	TRAYNTAATCA	DUXA_TGTGAT40NGCAKP3_TRAYNTAATCA	ftp.sra.ebi.ac.uk/vol1/run/ERR100/ERR1002743/DUXA_eDBD_3_KP_TGTGAT40NGCA.fastq.gz	0.621	0.619	0.652	0.652	0.58	0.521	0.578
ELF1	ETS	40	167009	NACCCGGAAGTN	ELF1_TAAGCA40NGTCKW2_NACCCGGAAGTN	ftp.sra.ebi.ac.uk/vol1/run/ERR100/ERR1002836/ELF1_FL_2_KW_TAAGCA40NGTC.fastq.gz	0.733	0.732	0.795	0.795	0.714	0.768	0.843
ELF1	ETS	40	278991	NACCCGGAAGTN	ELF1_TGAACC40NCCAKR2_NACCCGGAAGTN	ftp.sra.ebi.ac.uk/vol1/run/ERR100/ERR1002829/ELF1_eDBD_2_KR_TGAACC40NCCA.fastq.gz	0.864	0.864	0.929	0.928	0.819	0.934	0.797
ELF2	ETS	40	222210	NATGCGGAAGTN	ELF2_TTAGCT40NCCTKR3_NATGCGGAAGTN	ftp.sra.ebi.ac.uk/vol1/run/ERR100/ERR1002847/ELF2_eDBD_3_KR_TTAGCT40NCCT.fastq.gz	0.84	0.837	0.924	0.922	0.88	0.899	0.821
ELF2	ETS	40	158617	NACCCGGAAGTN	ELF2_TTCGCC40NGACKX2_NACCCGGAAGTN	ftp.sra.ebi.ac.uk/vol1/run/ERR100/ERR1002853/ELF2_FL_2_KX_TTCGCC40NGAC.fastq.gz	0.909	0.909	0.972	0.972	0.977	0.977	0.956
ELF3	ETS	40	206041	WWWWW	ELF3_TACATC40NATAKP3_WWWWW	ftp.sra.ebi.ac.uk/vol1/run/ERR100/ERR1002862/ELF3_eDBD_3_KP_TACATC40NATA.fastq.gz	0.034	0.034	0.096	0.33	0.869	0.869	0.105
ELF3	ETS	40	190163	WWWWW	ELF3_TATGTA40NTGTKW3_WWWWW	ftp.sra.ebi.ac.uk/vol1/run/ERR100/ERR1002870/ELF3_FL_3_KW_TATGTA40NTGT.fastq.gz	0.068	0.068	0.115	0.113	0.358	0.456	0.124
ELF4	ETS	40	261135	NATGCGGAAGTN	ELF4_TCAGCA40NCTCKS3_NATGCGGAAGTN	ftp.sra.ebi.ac.uk/vol1/run/ERR100/ERR1002878/ELF4_eDBD_3_KS_TCAGCA40NCTC.fastq.gz	0.844	0.842	0.932	0.93	0.926	0.946	0.858
ELF5	ETS	40	272701	NANNMGGAAGTN	ELF5_TCGTCA40NCTAKT4_NANNMGGAAGTN	ftp.sra.ebi.ac.uk/vol1/run/ERR100/ERR1002888/ELF5_eDBD_4_KT_TCGTCA40NCTA.fastq.gz	0.74	0.766	0.778	0.779	0.747	0.626	0.7
ELF5	ETS	40	315789	NAMCCGGAAGTN	ELF5_TCTGCA40NATAKW3_NAMCCGGAAGTN	ftp.sra.ebi.ac.uk/vol1/run/ERR100/ERR1002895/ELF5_FL_3_KW_TCTGCA40NATA.fastq.gz	0.642	0.704	0.727	0.815	0.722	0.751	0.57
ELK1	ETS	40	226303	NACCGGAAGTN	ELK1_TCAGTT40NTTGKAE2_NACCGGAAGTN	ftp.sra.ebi.ac.uk/vol1/run/ERR100/ERR1002908/ELK1_FL_2_KAE_TCAGTT40NTTG.fastq.gz	0.726	0.717	0.75	0.75	0.675	0.69	0.615
ELK1	ETS	40	293058	NACCGGAAGTN	ELK1_TGCCGA40NGTAKS3_NACCGGAAGTN	ftp.sra.ebi.ac.uk/vol1/run/ERR100/ERR1002902/ELK1_eDBD_3_KS_TGCCGA40NGTA.fastq.gz	0.839	0.839	0.851	0.86	0.674	0.51	0.813
ELK3	ETS	40	120385	NACCGGAAGTN	ELK3_TCCCTG40NGTAKS2_NACCGGAAGTN	ftp.sra.ebi.ac.uk/vol1/run/ERR100/ERR1002916/ELK3_eDBD_2_KS_TCCCTG40NGTA.fastq.gz	0.88	0.88	0.89	0.886	0.543	0.483	0.866
ELK3	ETS	40	202732	ACCGGAAGTN	ELK3_TGTCAG40NGACKX2_ACCGGAAGTN	ftp.sra.ebi.ac.uk/vol1/run/ERR100/ERR1002924/ELK3_FL_2_KX_TGTCAG40NGAC.fastq.gz	0.933	0.933	0.942	0.941	0.938	0.948	0.927
ELK4	ETS	40	185644	NRCCGGAWGTN	ELK4_TCCGCC40NTCAKAE2_NRCCGGAWGTN	ftp.sra.ebi.ac.uk/vol1/run/ERR100/ERR1002932/ELK4_FL_2_KAE_TCCGCC40NTCA.fastq.gz	0.861	0.86	0.885	0.885	0.886	0.889	0.861
EMX1	Homeodomain	40	306083	NYAATTAN	EMX1_TTAGCA40NGGTKO2_NYAATTAN	ftp.sra.ebi.ac.uk/vol1/run/ERR100/ERR1002941/EMX1_eDBD_2_KO_TTAGCA40NGGT.fastq.gz	0.795	0.816	0.804	0.868	0.84	0.79	0.814
EMX1	Homeodomain	40	191588	NYAATTAN	EMX1_TTTAGG40NTCTKW2_NYAATTAN	ftp.sra.ebi.ac.uk/vol1/run/ERR100/ERR1002949/EMX1_FL_2_KW_TTTAGG40NTCT.fastq.gz	0.684	0.742	0.689	0.787	0.781	0.764	0.738
EMX2	Homeodomain	40	304257	YTAATTAN	EMX2_TCAGGG40NGCAKP2_YTAATTAN	ftp.sra.ebi.ac.uk/vol1/run/ERR100/ERR1002956/EMX2_eDBD_2_KP_TCAGGG40NGCA.fastq.gz	0.655	0.863	0.657	0.887	0.833	0.769	0.67
EN1	Homeodomain	40	408690	NYAATTAN	EN1_TATATA40NGCTKR4_NYAATTAN	ftp.sra.ebi.ac.uk/vol1/run/ERR100/ERR1002968/EN1_eDBD_4_KR_TATATA40NGCT.fastq.gz	0.735	0.779	0.748	0.843	0.797	0.787	0.791
EN2	Homeodomain	40	281772	NYAATTAN	EN2_TGGCCT40NTATKS3_NYAATTAN	ftp.sra.ebi.ac.uk/vol1/run/ERR100/ERR1002975/EN2_eDBD_3_KS_TGGCCT40NTAT.fastq.gz	0.749	0.764	0.752	0.821	0.637	0.689	0.783
ERG	ETS	40	310818	NACCGGAARYN	ERG_TAGAGC40NTAGKT2_NACCGGAARYN	ftp.sra.ebi.ac.uk/vol1/run/ERR100/ERR1002988/ERG_eDBD_2_KT_TAGAGC40NTAG.fastq.gz	0.611	0.677	0.631	0.697	0.691	0.839	0.826
ERG	ETS	40	208474	NACCGGAARTN	ERG_TCCCGG40NTACKAF3_NACCGGAARTN	ftp.sra.ebi.ac.uk/vol1/run/ERR100/ERR1002998/ERG_FL_3_KAF_TCCCGG40NTAC.fastq.gz	0.511	0.535	0.528	0.564	0.602	0.814	0.736
ESX1	Homeodomain	40	213475	YYAATTAN	ESX1_TACCAG40NCTAKAE2_YYAATTAN	ftp.sra.ebi.ac.uk/vol1/run/ERR100/ERR1003068/ESX1_FL_2_KAE_TACCAG40NCTA.fastq.gz	0.774	0.781	0.768	0.811	0.793	0.728	0.812
ESX1	Homeodomain	40	372868	YYAATTAN	ESX1_TGGTAT40NTGAKT3_YYAATTAN	ftp.sra.ebi.ac.uk/vol1/run/ERR100/ERR1003063/ESX1_eDBD_3_KT_TGGTAT40NTGA.fastq.gz	0.652	0.683	0.687	0.741	0.477	0.495	0.72
ETS2	ETS	40	279489	NACCGGA	ETS2_TGTGAT40NGCAKX4_NACCGGA	ftp.sra.ebi.ac.uk/vol1/run/ERR100/ERR1003081/ETS2_FL_4_KX_TGTGAT40NGCA.fastq.gz	0.089	0.096	0.136	0.157	0.702	0.711	0.16
ETV1	ETS	40	276864	NACCGKAWGTN	ETV1_TCGACA40NCGTKAF3_NACCGKAWGTN	ftp.sra.ebi.ac.uk/vol1/run/ERR100/ERR1003095/ETV1_FL_3_KAF_TCGACA40NCGT.fastq.gz	0.38	0.381	0.435	0.415	0.407	0.436	0.537
ETV1	ETS	40	442600	NACCGGAWGTN	ETV1_TTGTGG40NCGGKR2_NACCGGAWGTN	ftp.sra.ebi.ac.uk/vol1/run/ERR100/ERR1003085/ETV1_eDBD_2_KR_TTGTGG40NCGG.fastq.gz	0.908	0.908	0.917	0.918	0.427	0.691	0.882
ETV2	ETS	40	256626	NRCCGGAAGTN	ETV2_TTCGGG40NGAGKO3_NRCCGGAAGTN	ftp.sra.ebi.ac.uk/vol1/run/ERR100/ERR1003103/ETV2_eDBD_3_KO_TTCGGG40NGAG.fastq.gz	0.892	0.893	0.916	0.917	0.67	0.656	0.844
ETV3	ETS	40	237304	NNAGGAA	ETV3_TTATTC40NGAAKV3_NNAGGAA	ftp.sra.ebi.ac.uk/vol1/run/ERR100/ERR1003111/ETV3_eDBD_3_KV_TTATTC40NGAA.fastq.gz	0.303	0.374	0.302	0.415	0.612	0.689	0.366
ETV4	ETS	40	179421	NRCCGGAAGTN	ETV4_TCTCGA40NCATKAE2_NRCCGGAAGTN	ftp.sra.ebi.ac.uk/vol1/run/ERR100/ERR1003124/ETV4_FL_2_KAE_TCTCGA40NCAT.fastq.gz	0.947	0.947	0.954	0.954	0.946	0.913	0.874
ETV4	ETS	40	142805	NRCCGGAAGTN	ETV4_TTCTCA40NCCTKS2_NRCCGGAAGTN	ftp.sra.ebi.ac.uk/vol1/run/ERR100/ERR1003116/ETV4_eDBD_2_KS_TTCTCA40NCCT.fastq.gz	0.944	0.944	0.951	0.952	0.951	0.873	0.885
ETV5	ETS	40	424730	NRCCGGAAGTN	ETV5_TACATA40NAGAKP2_NRCCGGAAGTN	ftp.sra.ebi.ac.uk/vol1/run/ERR100/ERR1003132/ETV5_eDBD_2_KP_TACATA40NAGA.fastq.gz	0.888	0.889	0.901	0.901	0.85	0.811	0.834
ETV7	ETS	40	231251	NYTTCCSGGAARN	ETV7_TCTCTG40NGAAKAE3_NYTTCCSGGAARN	ftp.sra.ebi.ac.uk/vol1/run/ERR100/ERR1003142/ETV7_FL_3_KAE_TCTCTG40NGAA.fastq.gz	0.376	0.376	0.435	0.763	0.74	0.749	0.818
EVX1	Homeodomain	40	462984	NYAATTAN	EVX1_TGCTGG40NGCCKO2_NYAATTAN	ftp.sra.ebi.ac.uk/vol1/run/ERR100/ERR1003148/EVX1_eDBD_2_KO_TGCTGG40NGCC.fastq.gz	0.661	0.719	0.698	0.742	0.729	0.79	0.769
EVX2	Homeodomain	40	459202	NYAATTAN	EVX2_TTGCAA40NGTGKP2_NYAATTAN	ftp.sra.ebi.ac.uk/vol1/run/ERR100/ERR1003157/EVX2_eDBD_2_KP_TTGCAA40NGTG.fastq.gz	0.715	0.746	0.762	0.799	0.771	0.79	0.801
FERD3L	bHLH	40	225651	GYNNCAGCTGNNAC	FERD3L_TAAATT40NCTGKW3_GYNNCAGCTGNNAC	ftp.sra.ebi.ac.uk/vol1/run/ERR100/ERR1003166/FERD3L_FL_3_KW_TAAATT40NCTG.fastq.gz	0.769	0.766	0.887	0.887	0.823	0.858	0.884
FEV	ETS	40	422891	NACCGGAAGTN	FEV_TGCGCA40NCAAKO3_NACCGGAAGTN	ftp.sra.ebi.ac.uk/vol1/run/ERR100/ERR1003174/FEV_eDBD_3_KO_TGCGCA40NCAA.fastq.gz	0.931	0.931	0.941	0.941	0.946	0.936	0.883
FIGLA	bHLH	40	222748	NNCACCTGN	FIGLA_TCGGGA40NGCAKN2_NNCACCTGN	ftp.sra.ebi.ac.uk/vol1/run/ERR100/ERR1003180/FIGLA_eDBD_2_KN_TCGGGA40NGCA.fastq.gz	0.815	0.814	0.744	0.786	0.778	0.777	0.759
FLI1	ETS	40	404806	NACCGGAARTN	FLI1_TCCTCA40NAACKV3_NACCGGAARTN	ftp.sra.ebi.ac.uk/vol1/run/ERR100/ERR1003198/FLI1_FL_3_KV_TCCTCA40NAAC.fastq.gz	0.767	0.773	0.775	0.802	0.808	0.849	0.796
FLI1	ETS	40	324528	NACCGGAARTN	FLI1_TTTGGT40NCTTKT2_NACCGGAARTN	ftp.sra.ebi.ac.uk/vol1/run/ERR100/ERR1003189/FLI1_eDBD_2_KT_TTTGGT40NCTT.fastq.gz	0.584	0.647	0.599	0.682	0.63	0.794	0.767
FOS	bZIP	40	247726	NRTGACGTCAYN	FOS_TGAACT40NAAGKR3_NRTGACGTCAYN	ftp.sra.ebi.ac.uk/vol1/run/ERR100/ERR1003206/FOS_eDBD_3_KR_TGAACT40NAAG.fastq.gz	0.192	0.191	0.253	0.238	0.339	0.567	0.619
FOSB	bZIP	40	319504	NRTGACGTCAYN	FOSB_TAGAGC40NTAGKP2_NRTGACGTCAYN	ftp.sra.ebi.ac.uk/vol1/run/ERR100/ERR1003212/FOSB_eDBD_2_KP_TAGAGC40NTAG.fastq.gz	0.516	0.516	0.638	0.632	0.666	0.731	0.786
FOSL1	bZIP	40	197286	RATGAYACG	FOSL1_TGACGG40NCTCKAE4_RATGAYACG	ftp.sra.ebi.ac.uk/vol1/run/ERR100/ERR1003225/FOSL1_FL_4_KAE_TGACGG40NCTC.fastq.gz	0.394	0.423	0.293	0.445	0.296	0.36	0.446
GABPA	ETS	40	373436	NACCGGAAGTN	GABPA_TCTGCT40NTGTKV2_NACCGGAAGTN	ftp.sra.ebi.ac.uk/vol1/run/ERR100/ERR1003412/GABPA_eDBD_2_KV_TCTGCT40NTGT.fastq.gz	0.866	0.866	0.887	0.886	0.747	0.757	0.809
GBX2	Homeodomain	40	354543	NYAATTAN	GBX2_TCAGCA40NCTCKP2_NYAATTAN	ftp.sra.ebi.ac.uk/vol1/run/ERR100/ERR1003476/GBX2_eDBD_2_KP_TCAGCA40NCTC.fastq.gz	0.658	0.683	0.716	0.751	0.685	0.661	0.754
GBX2	Homeodomain	40	313147	NCAATTAN	GBX2_TGGTGG40NTAAKV2_NCAATTAN	ftp.sra.ebi.ac.uk/vol1/run/ERR100/ERR1003485/GBX2_FL_2_KV_TGGTGG40NTAA.fastq.gz	0.811	0.839	0.823	0.891	0.833	0.821	0.844
GSC	Homeodomain	40	378910	YTAATCCN	GSC_TCCGAG40NTGGKR2_YTAATCCN	ftp.sra.ebi.ac.uk/vol1/run/ERR100/ERR1003576/GSC_eDBD_2_KR_TCCGAG40NTGG.fastq.gz	0.635	0.857	0.651	0.884	0.782	0.717	0.662
GSC	Homeodomain	40	294974	YTAATCCN	GSC_TGACAA40NACTKV3_YTAATCCN	ftp.sra.ebi.ac.uk/vol1/run/ERR100/ERR1003587/GSC_FL_3_KV_TGACAA40NACT.fastq.gz	0.66	0.813	0.682	0.859	0.818	0.735	0.7
GSC2	Homeodomain	40	350990	YTAATCCN	GSC2_TTGTGG40NCGGKO3_YTAATCCN	ftp.sra.ebi.ac.uk/vol1/run/ERR100/ERR1003595/GSC2_eDBD_3_KO_TTGTGG40NCGG.fastq.gz	0.454	0.447	0.458	0.615	0.06	0.035	0.524
GSX1	Homeodomain	40	245790	CTAATTAC	GSX1_TACGAA40NAGAKO4_CTAATTAC	ftp.sra.ebi.ac.uk/vol1/run/ERR100/ERR1003604/GSX1_eDBD_4_KO_TACGAA40NAGA.fastq.gz	0.176	0.163	0.399	0.447	0.061	0.011	0.374
GSX2	Homeodomain	40	411158	STMATTAR	GSX2_TGTCAG40NGACKO2_STMATTAR	ftp.sra.ebi.ac.uk/vol1/run/ERR100/ERR1003608/GSX2_eDBD_2_KO_TGTCAG40NGAC.fastq.gz	0.75	0.775	0.789	0.798	0.33	0.131	0.748
HAND2	bHLH	40	261037	AACACCTGYN	HAND2_TGCTCT40NTTAKP3_AACACCTGYN	ftp.sra.ebi.ac.uk/vol1/run/ERR100/ERR1003618/HAND2_eDBD_3_KP_TGCTCT40NTTA.fastq.gz	0.11	0.11	0.268	0.253	0.377	0.303	0.392
HES1	bHLH	40	267185	GGCRCGTGNS	HES1_TGCTCT40NTTAKV2_GGCRCGTGNS	ftp.sra.ebi.ac.uk/vol1/run/ERR100/ERR1003624/HES1_eDBD_2_KV_TGCTCT40NTTA.fastq.gz	0.785	0.836	0.796	0.871	0.817	0.826	0.765
HES2	bHLH	40	307940	GGCRCGTGYN	HES2_TCTTGG40NTTAKO2_GGCRCGTGYN	ftp.sra.ebi.ac.uk/vol1/run/ERR100/ERR1003633/HES2_eDBD_2_KO_TCTTGG40NTTA.fastq.gz	0.809	0.829	0.803	0.779	0.847	0.845	0.766
HES5	bHLH	40	327157	GGCACGTGYY	HES5_TGGCTA40NTCCKO2_GGCACGTGYY	ftp.sra.ebi.ac.uk/vol1/run/ERR100/ERR1003640/HES5_eDBD_2_KO_TGGCTA40NTCC.fastq.gz	0.886	0.883	0.869	0.855	0.875	0.861	0.717
HES6	bHLH	40	181738	GGCACGTGTN	HES6_TAAGGA40NCCGKAE3_GGCACGTGTN	ftp.sra.ebi.ac.uk/vol1/run/ERR100/ERR1003651/HES6_FL_3_KAE_TAAGGA40NCCG.fastq.gz	0.087	0.074	0.119	0.116	0.531	0.493	0.445
HES7	bHLH	40	205844	GGCACGTGYN	HES7_TGAAGC40NCTAKO3_GGCACGTGYN	ftp.sra.ebi.ac.uk/vol1/run/ERR100/ERR1003659/HES7_eDBD_3_KO_TGAAGC40NCTA.fastq.gz	0.777	0.811	0.799	0.87	0.844	0.825	0.739
HESX1	Homeodomain	40	140546	CTAATTAN	HESX1_TCGCTA40NTCGKW2_CTAATTAN	ftp.sra.ebi.ac.uk/vol1/run/ERR100/ERR1003665/HESX1_FL_2_KW_TCGCTA40NTCG.fastq.gz	0.145	0.24	0.087	0.094	0.456	0.433	0.45
HEY1	bHLH	40	343230	NGCACGTGYN	HEY1_TTGACT40NAGTKQ4_NGCACGTGYN	ftp.sra.ebi.ac.uk/vol1/run/ERR100/ERR1003672/HEY1_eDBD_4_KQ_TTGACT40NAGT.fastq.gz	0.649	0.674	0.641	0.648	0.676	0.697	0.776
HEY1	bHLH	40	172297	NGCACGTGYN	HEY1_TTGCTT40NCCAKX3_NGCACGTGYN	ftp.sra.ebi.ac.uk/vol1/run/ERR100/ERR1003679/HEY1_FL_3_KX_TTGCTT40NCCA.fastq.gz	0.658	0.689	0.604	0.612	0.612	0.653	0.675
HEY2	bHLH	40	378978	NGCACGTGYN	HEY2_TCGAGG40NGTTKR4_NGCACGTGYN	ftp.sra.ebi.ac.uk/vol1/run/ERR100/ERR1003689/HEY2_eDBD_4_KR_TCGAGG40NGTT.fastq.gz	0.715	0.751	0.729	0.732	0.668	0.643	0.73
HEY2	bHLH	40	350106	NGCACGTGYN	HEY2_TGCCAA40NTAGKX4_NGCACGTGYN	ftp.sra.ebi.ac.uk/vol1/run/ERR100/ERR1003697/HEY2_FL_4_KX_TGCCAA40NTAG.fastq.gz	0.721	0.743	0.725	0.74	0.759	0.764	0.793
HLF	bZIP	40	354181	NRTTRYGYAAYN	HLF_TGGAGT40NTGGKX4_NRTTRYGYAAYN	ftp.sra.ebi.ac.uk/vol1/run/ERR100/ERR1003713/HLF_FL_4_KX_TGGAGT40NTGG.fastq.gz	0.842	0.856	0.893	0.904	0.841	0.82	0.831
HMBOX1	Homeodomain	40	237634	NCTAGTTAN	HMBOX1_TTAGCT40NCCTKT4_NCTAGTTAN	ftp.sra.ebi.ac.uk/vol1/run/ERR100/ERR1003721/HMBOX1_eDBD_4_KT_TTAGCT40NCCT.fastq.gz	0.468	0.689	0.48	0.784	0.609	0.714	0.624
HMX1	Homeodomain	40	188405	NCAMTTAAN	HMX1_TCCTCA40NAACKO4_NCAMTTAAN	ftp.sra.ebi.ac.uk/vol1/run/ERR100/ERR1003728/HMX1_eDBD_4_KO_TCCTCA40NAAC.fastq.gz	0.687	0.749	0.727	0.796	0.694	0.664	0.746
HMX2	Homeodomain	40	360722	NCCAMTTAAN	HMX2_TCGGGT40NAAGKZ3_NCCAMTTAAN	ftp.sra.ebi.ac.uk/vol1/run/ERR100/ERR1003743/HMX2_FL_3_KZ_TCGGGT40NAAG.fastq.gz	0.61	0.696	0.685	0.778	0.673	0.588	0.735
HMX2	Homeodomain	40	207525	NCAMTTAAN	HMX2_TTAGCT40NCCTKO4_NCAMTTAAN	ftp.sra.ebi.ac.uk/vol1/run/ERR100/ERR1003737/HMX2_eDBD_4_KO_TTAGCT40NCCT.fastq.gz	0.528	0.614	0.568	0.581	0.529	0.546	0.66
HOXA1	Homeodomain	40	268335	NTAATTAN	HOXA1_TGACAA40NACTKX4_NTAATTAN	ftp.sra.ebi.ac.uk/vol1/run/ERR100/ERR1003761/HOXA1_FL_4_KX_TGACAA40NACT.fastq.gz	0.538	0.598	0.56	0.809	0.685	0.655	0.618
HOXA10	Homeodomain	40	370390	NGYAATAAAAN	HOXA10_TGGCCT40NTATKZ4_NGYAATAAAAN	ftp.sra.ebi.ac.uk/vol1/run/ERR100/ERR1003776/HOXA10_FL_4_KZ_TGGCCT40NTAT.fastq.gz	0.575	0.627	0.7	0.701	0.707	0.736	0.769
HOXA10	Homeodomain	40	386827	NGYAATAAAAN	HOXA10_TGTCGA40NGCAKR4_NGYAATAAAAN	ftp.sra.ebi.ac.uk/vol1/run/ERR100/ERR1003769/HOXA10_eDBD_4_KR_TGTCGA40NGCA.fastq.gz	0.606	0.579	0.788	0.793	0.822	0.848	0.846
HOXA11	Homeodomain	40	246739	NRTCGTAAAAN	HOXA11_TGAACT40NAAGKS3_NRTCGTAAAAN	ftp.sra.ebi.ac.uk/vol1/run/ERR100/ERR1003782/HOXA11_eDBD_3_KS_TGAACT40NAAG.fastq.gz	0.542	0.542	0.541	0.565	0.615	0.626	0.538
HOXA13	Homeodomain	40	295815	NCTCGTAAAAN	HOXA13_TACTGA40NACCKP3_NCTCGTAAAAN	ftp.sra.ebi.ac.uk/vol1/run/ERR100/ERR1003790/HOXA13_eDBD_3_KP_TACTGA40NACC.fastq.gz	0.731	0.731	0.857	0.859	0.848	0.877	0.888
HOXA13	Homeodomain	40	152762	NCTCGTAAAAN	HOXA13_TTGGGC40NGGCKW2_NCTCGTAAAAN	ftp.sra.ebi.ac.uk/vol1/run/ERR100/ERR1003797/HOXA13_FL_2_KW_TTGGGC40NGGC.fastq.gz	0.758	0.756	0.821	0.809	0.872	0.893	0.871
HOXA2	Homeodomain	40	307797	NYAATTAN	HOXA2_TAGTCT40NGCAKN2_NYAATTAN	ftp.sra.ebi.ac.uk/vol1/run/ERR100/ERR1003804/HOXA2_eDBD_2_KN_TAGTCT40NGCA.fastq.gz	0.658	0.682	0.691	0.745	0.683	0.714	0.73
HOXA2	Homeodomain	40	329127	NTMATTAN	HOXA2_TCGGCT40NTAAKZ2_NTMATTAN	ftp.sra.ebi.ac.uk/vol1/run/ERR100/ERR1003812/HOXA2_FL_2_KZ_TCGGCT40NTAA.fastq.gz	0.752	0.765	0.777	0.824	0.816	0.802	0.788
HOXA4	Homeodomain	40	260648	RTMATTAN	HOXA4_TCTAGG40NCTGKO3_RTMATTAN	ftp.sra.ebi.ac.uk/vol1/run/ERR100/ERR1003823/HOXA4_eDBD_3_KO_TCTAGG40NCTG.fastq.gz	0.673	0.707	0.716	0.78	0.757	0.752	0.769
HOXA5	Homeodomain	40	315345	NYAATTAN	HOXA5_TCAGTA40NACCKAE4_NYAATTAN	ftp.sra.ebi.ac.uk/vol1/run/ERR100/ERR1003840/HOXA5_FL_4_KAE_TCAGTA40NACC.fastq.gz	0.526	0.626	0.575	0.74	0.665	0.648	0.643
HOXA5	Homeodomain	40	304713	NYAATTAN	HOXA5_TTAGTA40NCTCKV4_NYAATTAN	ftp.sra.ebi.ac.uk/vol1/run/ERR100/ERR1003833/HOXA5_eDBD_4_KV_TTAGTA40NCTC.fastq.gz	0.627	0.704	0.682	0.802	0.771	0.711	0.706
HOXA6	Homeodomain	40	245114	NGYAATTANN	HOXA6_TCGTCA40NCTAKP3_NGYAATTANN	ftp.sra.ebi.ac.uk/vol1/run/ERR100/ERR1003846/HOXA6_eDBD_3_KP_TCGTCA40NCTA.fastq.gz	0.665	0.724	0.729	0.781	0.701	0.675	0.746
HOXA7	Homeodomain	40	382149	NYAATTAN	HOXA7_TGGCTA40NTCCKR4_NYAATTAN	ftp.sra.ebi.ac.uk/vol1/run/ERR100/ERR1003856/HOXA7_eDBD_4_KR_TGGCTA40NTCC.fastq.gz	0.584	0.692	0.637	0.771	0.718	0.675	0.682
HOXA9	Homeodomain	40	383108	RTCGTAAANN	HOXA9_TTCTAC40NCGAKAE4_RTCGTAAANN	ftp.sra.ebi.ac.uk/vol1/run/ERR100/ERR1003865/HOXA9_FL_4_KAE_TTCTAC40NCGA.fastq.gz	0.612	0.671	0.675	0.687	0.707	0.686	0.767
HOXB1	Homeodomain	40	271008	STAATTAN	HOXB1_TAAAGT40NAGCKO3_STAATTAN	ftp.sra.ebi.ac.uk/vol1/run/ERR100/ERR1003870/HOXB1_eDBD_3_KO_TAAAGT40NAGC.fastq.gz	0.591	0.651	0.605	0.69	0.561	0.521	0.682
HOXB13	Homeodomain	40	208431	NCTCGTAAAAN	HOXB13_TCACTT40NTTGKN4_NCTCGTAAAAN	ftp.sra.ebi.ac.uk/vol1/run/ERR100/ERR1003880/HOXB13_eDBD_4_KN_TCACTT40NTTG.fastq.gz	0.664	0.663	0.825	0.823	0.841	0.93	0.891
HOXB2	Homeodomain	40	398895	NYAATTAN	HOXB2_TCTGCT40NTGTKP2_NYAATTAN	ftp.sra.ebi.ac.uk/vol1/run/ERR100/ERR1003884/HOXB2_eDBD_2_KP_TCTGCT40NTGT.fastq.gz	0.722	0.76	0.752	0.83	0.679	0.707	0.76
HOXB4	Homeodomain	40	358408	RTMATTAR	HOXB4_TCTGCA40NATAKV3_RTMATTAR	ftp.sra.ebi.ac.uk/vol1/run/ERR100/ERR1003895/HOXB4_FL_3_KV_TCTGCA40NATA.fastq.gz	0.699	0.769	0.722	0.824	0.8	0.805	0.773
HOXB5	Homeodomain	40	529617	NYAATTAN	HOXB5_TCGGAC40NCCAKO3_NYAATTAN	ftp.sra.ebi.ac.uk/vol1/run/ERR100/ERR1003902/HOXB5_eDBD_3_KO_TCGGAC40NCCA.fastq.gz	0.585	0.623	0.626	0.703	0.62	0.623	0.707
HOXB5	Homeodomain	40	259575	NTAATTAN	HOXB5_TCTGAG40NCAGKAE4_NTAATTAN	ftp.sra.ebi.ac.uk/vol1/run/ERR100/ERR1003913/HOXB5_FL_4_KAE_TCTGAG40NCAG.fastq.gz	0.467	0.539	0.524	0.726	0.637	0.631	0.569
HOXB6	Homeodomain	40	897515	YTAATTRY	HOXB6_40NTTAATATATATKAK3_YTAATTRY	ftp.sra.ebi.ac.uk/vol1/run/ERR100/ERR1003915/HOXB6_eDBD_3_KAK_40NTTAATATATAT.fastq.gz	0.452	0.521	0.509	0.542	0.418	0.36	0.634
HOXB7	Homeodomain	40	201421	NYAATTAN	HOXB7_TAAGGC40NTGAKT3_NYAATTAN	ftp.sra.ebi.ac.uk/vol1/run/ERR100/ERR1003922/HOXB7_eDBD_3_KT_TAAGGC40NTGA.fastq.gz	0.666	0.727	0.726	0.799	0.742	0.69	0.728
HOXB7	Homeodomain	40	302637	NGTAATTANN	HOXB7_TTATTT40NCGTKV4_NGTAATTANN	ftp.sra.ebi.ac.uk/vol1/run/ERR100/ERR1003933/HOXB7_FL_4_KV_TTATTT40NCGT.fastq.gz	0.005	0.027	0.027	0.063	0.086	0.013	0.072
HOXB8	Homeodomain	40	231285	NYAATTAN	HOXB8_TAAAGT40NAGCKP3_NYAATTAN	ftp.sra.ebi.ac.uk/vol1/run/ERR100/ERR1003938/HOXB8_eDBD_3_KP_TAAAGT40NAGC.fastq.gz	0.657	0.688	0.706	0.777	0.692	0.66	0.732
HOXB9	Homeodomain	40	267812	GYAATAAAAN	HOXB9_TTCGTT40NGCCKT3_GYAATAAAAN	ftp.sra.ebi.ac.uk/vol1/run/ERR100/ERR1003947/HOXB9_eDBD_3_KT_TTCGTT40NGCC.fastq.gz	0.359	0.45	0.457	0.544	0.436	0.563	0.565
HOXB9	Homeodomain	40	256725	GTCGTAAAAN	HOXB9_TTCGTT40NGCCKT4_GTCGTAAAAN	ftp.sra.ebi.ac.uk/vol1/run/ERR100/ERR1003949/HOXB9_eDBD_4_KT_TTCGTT40NGCC.fastq.gz	0.031	0.048	0.053	0.088	0.134	0.242	0.155
HOXC10	Homeodomain	40	407440	NRTCGTAAAAN	HOXC10_TACTAA40NATTKR4_NRTCGTAAAAN	ftp.sra.ebi.ac.uk/vol1/run/ERR100/ERR1003956/HOXC10_eDBD_4_KR_TACTAA40NATT.fastq.gz	0.729	0.728	0.798	0.791	0.847	0.899	0.801
HOXC10	Homeodomain	40	342883	NRTCGTAAAAN	HOXC10_TTGGCC40NTCGKX4_NRTCGTAAAAN	ftp.sra.ebi.ac.uk/vol1/run/ERR100/ERR1003965/HOXC10_FL_4_KX_TTGGCC40NTCG.fastq.gz	0.766	0.766	0.858	0.854	0.924	0.954	0.918
HOXC11	Homeodomain	40	196367	NRTCGTAAAAN	HOXC11_TCAGAA40NAGGKX3_NRTCGTAAAAN	ftp.sra.ebi.ac.uk/vol1/run/ERR100/ERR1003978/HOXC11_FL_3_KX_TCAGAA40NAGG.fastq.gz	0.733	0.737	0.783	0.804	0.806	0.814	0.854
HOXC11	Homeodomain	40	378641	NRTCGTAAAAN	HOXC11_TCTGCA40NATAKR2_NRTCGTAAAAN	ftp.sra.ebi.ac.uk/vol1/run/ERR100/ERR1003969/HOXC11_eDBD_2_KR_TCTGCA40NATA.fastq.gz	0.769	0.764	0.842	0.838	0.862	0.887	0.914
HOXC12	Homeodomain	40	336409	NRTCGTAAAAN	HOXC12_TAGTGC40NATGKP2_NRTCGTAAAAN	ftp.sra.ebi.ac.uk/vol1/run/ERR100/ERR1003984/HOXC12_eDBD_2_KP_TAGTGC40NATG.fastq.gz	0.829	0.828	0.92	0.92	0.86	0.899	0.909
HOXC13	Homeodomain	40	229121	NCTCGTAAAAN	HOXC13_TACTAC40NGCCKP4_NCTCGTAAAAN	ftp.sra.ebi.ac.uk/vol1/run/ERR100/ERR1003996/HOXC13_eDBD_4_KP_TACTAC40NGCC.fastq.gz	0.869	0.872	0.915	0.915	0.917	0.933	0.944
HOXC4	Homeodomain	40	261318	NTMATTAN	HOXC4_TTCGGG40NGAGKV2_NTMATTAN	ftp.sra.ebi.ac.uk/vol1/run/ERR100/ERR1004001/HOXC4_FL_2_KV_TTCGGG40NGAG.fastq.gz	0.684	0.765	0.709	0.814	0.725	0.615	0.748
HOXC8	Homeodomain	40	445910	NTAATTAN	HOXC8_TGCGCA40NCAAKV3_NTAATTAN	ftp.sra.ebi.ac.uk/vol1/run/ERR100/ERR1004010/HOXC8_FL_3_KV_TGCGCA40NCAA.fastq.gz	0.531	0.744	0.696	0.839	0.75	0.702	0.699
HOXC9	Homeodomain	40	398898	GYAATAAAAN	HOXC9_TATGTA40NTGTKV4_GYAATAAAAN	ftp.sra.ebi.ac.uk/vol1/run/ERR100/ERR1004020/HOXC9_FL_4_KV_TATGTA40NTGT.fastq.gz	0.515	0.686	0.709	0.784	0.824	0.907	0.81
HOXD1	Homeodomain	40	313116	NTAATTAN	HOXD1_TTCAGG40NTGCKR4_NTAATTAN	ftp.sra.ebi.ac.uk/vol1/run/ERR100/ERR1004029/HOXD1_eDBD_4_KR_TTCAGG40NTGC.fastq.gz	0.573	0.603	0.569	0.631	0.697	0.645	0.671
HOXD10	Homeodomain	40	270334	RTCGTAAAAN	HOXD10_TAAGTC40NCGTKT4_RTCGTAAAAN	ftp.sra.ebi.ac.uk/vol1/run/ERR100/ERR1004036/HOXD10_eDBD_4_KT_TAAGTC40NCGT.fastq.gz	0.614	0.616	0.75	0.803	0.815	0.853	0.739
HOXD10	Homeodomain	40	379607	NGTCGTAAAAN	HOXD10_TCGATG40NTACKAE4_NGTCGTAAAAN	ftp.sra.ebi.ac.uk/vol1/run/ERR100/ERR1004045/HOXD10_FL_4_KAE_TCGATG40NTAC.fastq.gz	0.423	0.423	0.425	0.42	0.469	0.52	0.458
HOXD11	Homeodomain	40	164218	NRTCGTAAAANNTTAN	HOXD11_TTCGAG40NGCGKP4_NRTCGTAAAANNTTAN	ftp.sra.ebi.ac.uk/vol1/run/ERR100/ERR1004053/HOXD11_eDBD_4_KP_TTCGAG40NGCG.fastq.gz	0.812	0.812	0.858	0.858	0.854	0.898	0.847
HOXD12	Homeodomain	40	219937	NRTCGTAAAN	HOXD12_TAGTTA40NGTGKO4_NRTCGTAAAN	ftp.sra.ebi.ac.uk/vol1/run/ERR100/ERR1004060/HOXD12_eDBD_4_KO_TAGTTA40NGTG.fastq.gz	0.643	0.649	0.751	0.769	0.717	0.728	0.746
HOXD13	Homeodomain	40	250848	NCTCGTAAAAN	HOXD13_TCGAAT40NAGGKP4_NCTCGTAAAAN	ftp.sra.ebi.ac.uk/vol1/run/ERR100/ERR1004068/HOXD13_eDBD_4_KP_TCGAAT40NAGG.fastq.gz	0.736	0.734	0.817	0.807	0.735	0.714	0.835
HOXD3	Homeodomain	40	399758	YTAATTAN	HOXD3_TACATA40NAGAKW3_YTAATTAN	ftp.sra.ebi.ac.uk/vol1/run/ERR100/ERR1004074/HOXD3_FL_3_KW_TACATA40NAGA.fastq.gz	0.693	0.703	0.702	0.758	0.855	0.797	0.731
HOXD4	Homeodomain	40	295864	NYAATTAN	HOXD4_TGAGAC40NCAAKO2_NYAATTAN	ftp.sra.ebi.ac.uk/vol1/run/ERR100/ERR1004081/HOXD4_eDBD_2_KO_TGAGAC40NCAA.fastq.gz	0.732	0.742	0.77	0.815	0.786	0.784	0.783
HOXD4	Homeodomain	40	231119	NTMATTAN	HOXD4_TTTACT40NACAKV2_NTMATTAN	ftp.sra.ebi.ac.uk/vol1/run/ERR100/ERR1004089/HOXD4_FL_2_KV_TTTACT40NACA.fastq.gz	0.525	0.566	0.551	0.6	0.596	0.653	0.66
HOXD8	Homeodomain	40	228959	NYAATTAN	HOXD8_TCGGGT40NAAGKP4_NYAATTAN	ftp.sra.ebi.ac.uk/vol1/run/ERR100/ERR1004100/HOXD8_eDBD_4_KP_TCGGGT40NAAG.fastq.gz	0.617	0.677	0.67	0.756	0.515	0.601	0.708
HOXD9	Homeodomain	40	315371	GYAATAAAAN	HOXD9_TCTCCT40NCCTKW4_GYAATAAAAN	ftp.sra.ebi.ac.uk/vol1/run/ERR100/ERR1004113/HOXD9_FL_4_KW_TCTCCT40NCCT.fastq.gz	0.529	0.613	0.728	0.766	0.789	0.829	0.78
HOXD9	Homeodomain	40	382780	GYAATAAAAN	HOXD9_TGCGTC40NTTAKQ4_GYAATAAAAN	ftp.sra.ebi.ac.uk/vol1/run/ERR100/ERR1004105/HOXD9_eDBD_4_KQ_TGCGTC40NTTA.fastq.gz	0.589	0.697	0.73	0.75	0.792	0.871	0.829
IRX1	Homeodomain	40	169711	NACAYG	IRX1_TGACAA40NACTKO4_NACAYG	ftp.sra.ebi.ac.uk/vol1/run/ERR100/ERR1004281/IRX1_eDBD_4_KO_TGACAA40NACT.fastq.gz	0.449	0.514	0.462	0.611	0.46	0.54	0.484
IRX3	Homeodomain	40	273398	NACATG	IRX3_TGGCCT40NTATKP4_NACATG	ftp.sra.ebi.ac.uk/vol1/run/ERR100/ERR1004289/IRX3_eDBD_4_KP_TGGCCT40NTAT.fastq.gz	0.165	0.182	0.167	0.196	0.613	0.636	0.174
IRX5	Homeodomain	40	294617	NCRTGT	IRX5_TACGGG40NCTTKW4_NCRTGT	ftp.sra.ebi.ac.uk/vol1/run/ERR100/ERR1004296/IRX5_eDBD_4_KW_TACGGG40NCTT.fastq.gz	0.448	0.726	0.475	0.824	0.714	0.758	0.482
ISX	Homeodomain	40	308226	CTAATTAN	ISX_TCGGCT40NTAAKO2_CTAATTAN	ftp.sra.ebi.ac.uk/vol1/run/ERR100/ERR1004325/ISX_eDBD_2_KO_TCGGCT40NTAA.fastq.gz	0.689	0.871	0.682	0.907	0.439	0.57	0.659
ISX	Homeodomain	40	290475	CTAATTAR	ISX_TTCAAG40NGCCKW4_CTAATTAR	ftp.sra.ebi.ac.uk/vol1/run/ERR100/ERR1004336/ISX_FL_4_KW_TTCAAG40NGCC.fastq.gz	0.632	0.809	0.628	0.852	0.791	0.707	0.605
JDP2	bZIP	40	386759	NRTGASTCAYN	JDP2_TAGATG40NTATKV4_NRTGASTCAYN	ftp.sra.ebi.ac.uk/vol1/run/ERR100/ERR1004352/JDP2_FL_4_KV_TAGATG40NTAT.fastq.gz	0.275	0.312	0.784	0.788	0.674	0.7	0.705
JDP2	bZIP	40	310976	GATGASTCATC	JDP2_TATTTC40NGCAKT3_GATGASTCATC	ftp.sra.ebi.ac.uk/vol1/run/ERR100/ERR1004343/JDP2_eDBD_3_KT_TATTTC40NGCA.fastq.gz	0.082	0.493	0.771	0.838	0.261	0.395	0.778
JUN	bZIP	40	184383	NATGACKCATN	JUN_TCAGTG40NGATKAE3_NATGACKCATN	ftp.sra.ebi.ac.uk/vol1/run/ERR100/ERR1004358/JUN_FL_3_KAE_TCAGTG40NGAT.fastq.gz	0.374	0.494	0.387	0.371	0.324	0.31	0.605
JUND	bZIP	40	395402	NRTGACGCATN	JUND_TACCCA40NTGTKS4_NRTGACGCATN	ftp.sra.ebi.ac.uk/vol1/run/ERR100/ERR1004376/JUND_eDBD_4_KS_TACCCA40NTGT.fastq.gz	0.453	0.627	0.606	0.602	0.587	0.65	0.689
LBX2	Homeodomain	40	242911	CTCGTTAN	LBX2_TGAAGC40NCTAKP4_CTCGTTAN	ftp.sra.ebi.ac.uk/vol1/run/ERR100/ERR1004501/LBX2_eDBD_4_KP_TGAAGC40NCTA.fastq.gz	0.548	0.704	0.575	0.794	0.794	0.815	0.605
LHX1	Homeodomain	40	261400	NYAATTAN	LHX1_TTTGAG40NATTKO4_NYAATTAN	ftp.sra.ebi.ac.uk/vol1/run/ERR100/ERR1004525/LHX1_eDBD_4_KO_TTTGAG40NATT.fastq.gz	0.52	0.57	0.629	0.716	0.318	0.437	0.68
MAF	bZIP	40	309786	NYGCTGACNNNGCR	MAF_TGAATT40NTAAKV4_NYGCTGACNNNGCR	ftp.sra.ebi.ac.uk/vol1/run/ERR100/ERR1004628/MAF_FL_4_KV_TGAATT40NTAA.fastq.gz	0.396	0.396	0.433	0.433	0.426	0.471	0.543
MAF	bZIP	40	191081	NYGCTGACN	MAF_TTTACT40NACAKO4_NYGCTGACN	ftp.sra.ebi.ac.uk/vol1/run/ERR100/ERR1004621/MAF_eDBD_4_KO_TTTACT40NACA.fastq.gz	0.505	0.506	0.631	0.749	0.475	0.465	0.607
MAFA	bZIP	40	202244	NWWWNTGCTGACN	MAFA_TACGGG40NCTTKO4_NWWWNTGCTGACN	ftp.sra.ebi.ac.uk/vol1/run/ERR100/ERR1004636/MAFA_eDBD_4_KO_TACGGG40NCTT.fastq.gz	0.736	0.8	0.775	0.889	0.807	0.822	0.811
MAFF	bZIP	40	199109	NYGCTGASTCAGCRN	MAFF_TCGCCG40NTGCKW4_NYGCTGASTCAGCRN	ftp.sra.ebi.ac.uk/vol1/run/ERR100/ERR1004653/MAFF_FL_4_KW_TCGCCG40NTGC.fastq.gz	0.431	0.431	0.639	0.639	0.87	0.883	0.746
MAFF	bZIP	40	270688	NYGCTGASTCAGCRN	MAFF_TTATTT40NCGTKO4_NYGCTGASTCAGCRN	ftp.sra.ebi.ac.uk/vol1/run/ERR100/ERR1004645/MAFF_eDBD_4_KO_TTATTT40NCGT.fastq.gz	0.379	0.379	0.568	0.568	0.846	0.81	0.678
MAFG	bZIP	40	176003	TGCTGACGYN	MAFG_TGTTAA40NACTKAE4_TGCTGACGYN	ftp.sra.ebi.ac.uk/vol1/run/ERR100/ERR1004669/MAFG_FL_4_KAE_TGTTAA40NACT.fastq.gz	0.526	0.617	0.653	0.763	0.539	0.42	0.615
MAFG	bZIP	40	332880	NWWWNTGCTGACN	MAFG_TTGTTC40NAAGKN4_NWWWNTGCTGACN	ftp.sra.ebi.ac.uk/vol1/run/ERR100/ERR1004661/MAFG_eDBD_4_KN_TTGTTC40NAAG.fastq.gz	0.674	0.673	0.756	0.907	0.748	0.761	0.693
MAX	bHLH	40	330576	NCACGTG	MAX_TCTAGG40NCTGKR4_NCACGTG	ftp.sra.ebi.ac.uk/vol1/run/ERR100/ERR1004677/MAX_eDBD_4_KR_TCTAGG40NCTG.fastq.gz	0.771	0.779	0.776	0.844	0.889	0.88	0.77
MAX	bHLH	40	180071	RNCACGTGYN	MAX_TTCTGG40NTGCKAE3_RNCACGTGYN	ftp.sra.ebi.ac.uk/vol1/run/ERR100/ERR1004683/MAX_FL_3_KAE_TTCTGG40NTGC.fastq.gz	0.783	0.786	0.825	0.863	0.83	0.703	0.836
MEOX1	Homeodomain	40	133775	NTCGTTAN	MEOX1_TAAGCA40NGTCKX2_NTCGTTAN	ftp.sra.ebi.ac.uk/vol1/run/ERR100/ERR1004748/MEOX1_FL_2_KX_TAAGCA40NGTC.fastq.gz	0.626	0.647	0.705	0.706	0.697	0.7	0.733
MEOX1	Homeodomain	40	232382	NYAATTAN	MEOX1_TAAGCA40NGTCKX3_NYAATTAN	ftp.sra.ebi.ac.uk/vol1/run/ERR100/ERR1004750/MEOX1_FL_3_KX_TAAGCA40NGTC.fastq.gz	0.643	0.691	0.704	0.729	0.749	0.755	0.753
MEOX2	Homeodomain	40	144411	NYAATTAN	MEOX2_TACGGG40NCTTKX2_NYAATTAN	ftp.sra.ebi.ac.uk/vol1/run/ERR100/ERR1004756/MEOX2_FL_2_KX_TACGGG40NCTT.fastq.gz	0.648	0.65	0.712	0.714	0.668	0.612	0.737
MESP2	bHLH	40	202996	NAMCATATGKYN	MESP2_TGAGCT40NGCAKO3_NAMCATATGKYN	ftp.sra.ebi.ac.uk/vol1/run/ERR100/ERR1004767/MESP2_eDBD_3_KO_TGAGCT40NGCA.fastq.gz	0.049	0.049	0.457	0.049	0.657	0.791	0.493
MIXL1	Homeodomain	40	292270	TAATYNRATTA	MIXL1_TTAAGT40NCCTKW3_TAATYNRATTA	ftp.sra.ebi.ac.uk/vol1/run/ERR100/ERR1004775/MIXL1_FL_3_KW_TTAAGT40NCCT.fastq.gz	0.634	0.634	0.804	0.805	0.747	0.89	0.889
MLX	bHLH	40	209464	NCACGTGN	MLX_TCCAAG40NAACKS2_NCACGTGN	ftp.sra.ebi.ac.uk/vol1/run/ERR100/ERR1004780/MLX_eDBD_2_KS_TCCAAG40NAAC.fastq.gz	0.834	0.834	0.836	0.846	0.901	0.873	0.869
MLX	bHLH	40	352858	YNCACGTGMYN	MLX_TGCCAA40NTAGKW3_YNCACGTGMYN	ftp.sra.ebi.ac.uk/vol1/run/ERR100/ERR1004791/MLX_FL_3_KW_TGCCAA40NTAG.fastq.gz	0.897	0.897	0.943	0.941	0.93	0.93	0.918
MNX1	Homeodomain	40	356667	NYAATTAN	MNX1_TAAGGG40NACCKO3_NYAATTAN	ftp.sra.ebi.ac.uk/vol1/run/ERR100/ERR1004798/MNX1_eDBD_3_KO_TAAGGG40NACC.fastq.gz	0.713	0.722	0.758	0.787	0.653	0.653	0.778
MSC	bHLH	40	353685	NRNCATATGNYN	MSC_TACTTA40NCTAKR2_NRNCATATGNYN	ftp.sra.ebi.ac.uk/vol1/run/ERR100/ERR1004804/MSC_eDBD_2_KR_TACTTA40NCTA.fastq.gz	0.408	0.411	0.438	0.438	0.367	0.41	0.567
MSC	bHLH	40	256128	NRNCATATGNYN	MSC_TACTTA40NCTAKV4_NRNCATATGNYN	ftp.sra.ebi.ac.uk/vol1/run/ERR100/ERR1004816/MSC_FL_4_KV_TACTTA40NCTA.fastq.gz	0.62	0.617	0.752	0.736	0.739	0.736	0.653
MSGN1	bHLH	40	365208	NRCCAWWTGKYN	MSGN1_TTCTTG40NTGCKO2_NRCCAWWTGKYN	ftp.sra.ebi.ac.uk/vol1/run/ERR100/ERR1004821/MSGN1_eDBD_2_KO_TTCTTG40NTGC.fastq.gz	0.86	0.857	0.872	0.885	0.859	0.855	0.816
MSX1	Homeodomain	40	275130	NCAATTAN	MSX1_TACTGG40NGGAKO3_NCAATTAN	ftp.sra.ebi.ac.uk/vol1/run/ERR100/ERR1004830/MSX1_eDBD_3_KO_TACTGG40NGGA.fastq.gz	0.702	0.722	0.723	0.753	0.712	0.644	0.777
MSX1	Homeodomain	40	376142	NCAATTAN	MSX1_TCTTAT40NACAKV3_NCAATTAN	ftp.sra.ebi.ac.uk/vol1/run/ERR100/ERR1004838/MSX1_FL_3_KV_TCTTAT40NACA.fastq.gz	0.376	0.392	0.364	0.422	0.316	0.449	0.583
MSX2	Homeodomain	40	472857	NCAATTAN	MSX2_TAACTC40NGTCKR2_NCAATTAN	ftp.sra.ebi.ac.uk/vol1/run/ERR100/ERR1004844/MSX2_eDBD_2_KR_TAACTC40NGTC.fastq.gz	0.836	0.869	0.84	0.898	0.857	0.814	0.826
MYCN	bHLH	40	599169	NKCACGTGGN	MYCN_40NAATTAATAAATKAL3_NKCACGTGGN	ftp.sra.ebi.ac.uk/vol1/run/ERR100/ERR1004866/MYCN_eDBD_3_KAL_40NAATTAATAAAT.fastq.gz	0.364	0.391	0.332	0.364	0.28	0.342	0.453
MYF6	bHLH	40	326206	NAACANNTGWYN	MYF6_TCCCGC40NACAKR4_NAACANNTGWYN	ftp.sra.ebi.ac.uk/vol1/run/ERR100/ERR1004876/MYF6_eDBD_4_KR_TCCCGC40NACA.fastq.gz	0.637	0.631	0.771	0.76	0.757	0.767	0.801
MYOD1	bHLH	40	226785	NAACANNTGTYN	MYOD1_TACTAA40NATTKW3_NAACANNTGTYN	ftp.sra.ebi.ac.uk/vol1/run/ERR100/ERR1004890/MYOD1_FL_3_KW_TACTAA40NATT.fastq.gz	0.425	0.425	0.49	0.49	0.423	0.64	0.66
MYOD1	bHLH	40	288389	NAACANNTGTYN	MYOD1_TGTCTG40NAGGKO3_NAACANNTGTYN	ftp.sra.ebi.ac.uk/vol1/run/ERR100/ERR1004883/MYOD1_eDBD_3_KO_TGTCTG40NAGG.fastq.gz	0.523	0.513	0.662	0.662	0.679	0.665	0.693
MYOG	bHLH	40	436083	NAACANNTGTYN	MYOG_TACTAA40NATTKV2_NAACANNTGTYN	ftp.sra.ebi.ac.uk/vol1/run/ERR100/ERR1004904/MYOG_FL_2_KV_TACTAA40NATT.fastq.gz	0.833	0.836	0.856	0.856	0.892	0.872	0.881
MYOG	bHLH	40	158672	NAACANNTGTYN	MYOG_TCGCCG40NTGCKR3_NAACANNTGTYN	ftp.sra.ebi.ac.uk/vol1/run/ERR100/ERR1004899/MYOG_eDBD_3_KR_TCGCCG40NTGC.fastq.gz	0.856	0.857	0.837	0.836	0.896	0.891	0.83
NANOG	Homeodomain	40	758729	TTAATKGN	NANOG_40NATTAATAATAAKAL3_TTAATKGN	ftp.sra.ebi.ac.uk/vol1/run/ERR100/ERR1004910/NANOG_eDBD_3_KAL_40NATTAATAATAA.fastq.gz	0.317	0.298	0.428	0.446	0.228	0.156	0.541
NEUROD1	bHLH	40	225345	AAWTA	NEUROD1_TTGTAC40NGTAKX3_AAWTA	ftp.sra.ebi.ac.uk/vol1/run/ERR100/ERR1004919/NEUROD1_FL_3_KX_TTGTAC40NGTA.fastq.gz	0.096	0.116	0.125	0.165	0.369	0.599	0.178
NEUROD2	bHLH	40	251815	RMCATATGYY	NEUROD2_TAGCGC40NCGCKV3_RMCATATGYY	ftp.sra.ebi.ac.uk/vol1/run/ERR100/ERR1004926/NEUROD2_FL_3_KV_TAGCGC40NCGC.fastq.gz	0.031	0.029	0.019	0.01	0.631	0.656	0.618
NEUROG1	bHLH	40	339544	RNCATATGNY	NEUROG1_TACATA40NAGAKR2_RNCATATGNY	ftp.sra.ebi.ac.uk/vol1/run/ERR100/ERR1004932/NEUROG1_eDBD_2_KR_TACATA40NAGA.fastq.gz	0.691	0.69	0.699	0.698	0.744	0.705	0.727
NEUROG1	bHLH	40	175591	RNCATATGNY	NEUROG1_TTGCCA40NGTGKAE2_RNCATATGNY	ftp.sra.ebi.ac.uk/vol1/run/ERR100/ERR1004941/NEUROG1_FL_2_KAE_TTGCCA40NGTG.fastq.gz	0.559	0.559	0.568	0.568	0.538	0.627	0.675
NEUROG2	bHLH	40	219067	RNCATATGNY	NEUROG2_TATATG40NCTAKV3_RNCATATGNY	ftp.sra.ebi.ac.uk/vol1/run/ERR100/ERR1004958/NEUROG2_FL_3_KV_TATATG40NCTA.fastq.gz	0.17	0.16	0.602	0.673	0.577	0.582	0.552
NEUROG2	bHLH	40	331639	RNCATATGNY	NEUROG2_TTTGTA40NTCCKO3_RNCATATGNY	ftp.sra.ebi.ac.uk/vol1/run/ERR100/ERR1004951/NEUROG2_eDBD_3_KO_TTTGTA40NTCC.fastq.gz	0.514	0.513	0.52	0.548	0.54	0.68	0.591
NFE2	bZIP	40	321455	NATGASTCATN	NFE2_TTAAAT40NAATKR2_NATGASTCATN	ftp.sra.ebi.ac.uk/vol1/run/ERR100/ERR1005004/NFE2_eDBD_2_KR_TTAAAT40NAAT.fastq.gz	0.818	0.818	0.836	0.834	0.865	0.87	0.869
NHLH1	bHLH	40	295402	NKGNMKCAGCTGCGYCMN	NHLH1_TCTCCA40NGGAKV4_NKGNMKCAGCTGCGYCMN	ftp.sra.ebi.ac.uk/vol1/run/ERR100/ERR1005057/NHLH1_FL_4_KV_TCTCCA40NGGA.fastq.gz	0.558	0.558	0.57	0.57	0.462	0.635	0.747
NHLH1	bHLH	40	297259	NKGNMKCAGCTGCGYCMN	NHLH1_TGCAGT40NAAGKR3_NKGNMKCAGCTGCGYCMN	ftp.sra.ebi.ac.uk/vol1/run/ERR100/ERR1005046/NHLH1_eDBD_3_KR_TGCAGT40NAAG.fastq.gz	0.611	0.611	0.652	0.652	0.542	0.64	0.688
NHLH2	bHLH	40	195969	NKGNMGCAGCTGCGYCMN	NHLH2_TTAGTA40NCTCKW4_NKGNMGCAGCTGCGYCMN	ftp.sra.ebi.ac.uk/vol1/run/ERR100/ERR1005065/NHLH2_FL_4_KW_TTAGTA40NCTC.fastq.gz	0.896	0.896	0.923	0.923	0.888	0.894	0.869
NKX2-3	Homeodomain	40	207866	NNCACTTRAN	NKX2-3_TAGGTT40NAAGKV3_NNCACTTRAN	ftp.sra.ebi.ac.uk/vol1/run/ERR100/ERR1005078/NKX2-3_FL_3_KV_TAGGTT40NAAG.fastq.gz	0.724	0.769	0.817	0.848	0.637	0.56	0.786
NKX2-3	Homeodomain	40	129204	NCCACTTRAN	NKX2-3_TCTGCC40NCACKR3_NCCACTTRAN	ftp.sra.ebi.ac.uk/vol1/run/ERR100/ERR1005071/NKX2-3_eDBD_3_KR_TCTGCC40NCAC.fastq.gz	0.734	0.751	0.789	0.789	0.741	0.664	0.763
NKX2-5	Homeodomain	40	344188	NCCACTTRAN	NKX2-5_TCCGAG40NTGGKW3_NCCACTTRAN	ftp.sra.ebi.ac.uk/vol1/run/ERR100/ERR1005086/NKX2-5_FL_3_KW_TCCGAG40NTGG.fastq.gz	0.695	0.696	0.737	0.735	0.495	0.42	0.76
NKX2-8	Homeodomain	40	373782	NNCACTTSAN	NKX2-8_TTGTTA40NGGTKW3_NNCACTTSAN	ftp.sra.ebi.ac.uk/vol1/run/ERR100/ERR1005095/NKX2-8_FL_3_KW_TTGTTA40NGGT.fastq.gz	0.662	0.664	0.746	0.745	0.702	0.702	0.781
NKX3-1	Homeodomain	40	293472	NCCACTTAAN	NKX3-1_TTTGAG40NATTKV3_NCCACTTAAN	ftp.sra.ebi.ac.uk/vol1/run/ERR100/ERR1005103/NKX3-1_eDBD_3_KV_TTTGAG40NATT.fastq.gz	0.81	0.83	0.861	0.892	0.861	0.839	0.854
NKX3-2	Homeodomain	40	250882	NCCACTTAAN	NKX3-2_TTTGAG40NATTKP3_NCCACTTAAN	ftp.sra.ebi.ac.uk/vol1/run/ERR100/ERR1005111/NKX3-2_eDBD_3_KP_TTTGAG40NATT.fastq.gz	0.792	0.794	0.844	0.847	0.832	0.763	0.827
NKX6-2	Homeodomain	40	410758	NTCATTAN	NKX6-2_TCATGA40NAGTKV3_NTCATTAN	ftp.sra.ebi.ac.uk/vol1/run/ERR100/ERR1005126/NKX6-2_FL_3_KV_TCATGA40NAGT.fastq.gz	0.747	0.805	0.775	0.863	0.776	0.743	0.755
NKX6-2	Homeodomain	40	436821	NYAATTAN	NKX6-2_TCCAAG40NAACKO3_NYAATTAN	ftp.sra.ebi.ac.uk/vol1/run/ERR100/ERR1005118/NKX6-2_eDBD_3_KO_TCCAAG40NAAC.fastq.gz	0.752	0.816	0.775	0.844	0.702	0.686	0.763
NKX6-3	Homeodomain	40	285368	NTMATTAAN	NKX6-3_TGTAGA40NTGTKO2_NTMATTAAN	ftp.sra.ebi.ac.uk/vol1/run/ERR100/ERR1005132/NKX6-3_eDBD_2_KO_TGTAGA40NTGT.fastq.gz	0.784	0.821	0.814	0.889	0.853	0.796	0.758
NOTO	Homeodomain	40	281435	NYAATTAN	NOTO_TGAACC40NCCAKO3_NYAATTAN	ftp.sra.ebi.ac.uk/vol1/run/ERR100/ERR1005143/NOTO_eDBD_3_KO_TGAACC40NCCA.fastq.gz	0.682	0.74	0.734	0.812	0.744	0.714	0.742
NPAS2	bHLH	40	376318	NMCACGTGYN	NPAS2_TGCTTT40NAGAKS3_NMCACGTGYN	ftp.sra.ebi.ac.uk/vol1/run/ERR100/ERR1005150/NPAS2_eDBD_3_KS_TGCTTT40NAGA.fastq.gz	0.807	0.832	0.885	0.928	0.936	0.939	0.887
NRL	bZIP	40	423696	NWWWNTGCTGACN	NRL_TAAGGG40NACCKV3_NWWWNTGCTGACN	ftp.sra.ebi.ac.uk/vol1/run/ERR100/ERR1005306/NRL_FL_3_KV_TAAGGG40NACC.fastq.gz	0.782	0.782	0.83	0.871	0.928	0.935	0.787
NRL	bZIP	40	207157	NWWWNTGCTGACN	NRL_TGGAGA40NCCAKR3_NWWWNTGCTGACN	ftp.sra.ebi.ac.uk/vol1/run/ERR100/ERR1005299/NRL_eDBD_3_KR_TGGAGA40NCCA.fastq.gz	0.786	0.799	0.827	0.827	0.835	0.793	0.718
OLIG2	bHLH	40	283360	ANCATATGNY	OLIG2_TACTAG40NGGAKR4_ANCATATGNY	ftp.sra.ebi.ac.uk/vol1/run/ERR100/ERR1005316/OLIG2_eDBD_4_KR_TACTAG40NGGA.fastq.gz	0.845	0.834	0.852	0.854	0.614	0.636	0.622
OLIG3	bHLH	40	312083	ACCATATGKT	OLIG3_TGGAGT40NTGGKR2_ACCATATGKT	ftp.sra.ebi.ac.uk/vol1/run/ERR100/ERR1005321/OLIG3_eDBD_2_KR_TGGAGT40NTGG.fastq.gz	0.874	0.87	0.887	0.891	0.778	0.795	0.888
OLIG3	bHLH	40	174202	ACCATATGKT	OLIG3_TTCGTC40NCGTKX3_ACCATATGKT	ftp.sra.ebi.ac.uk/vol1/run/ERR100/ERR1005331/OLIG3_FL_3_KX_TTCGTC40NCGT.fastq.gz	0.912	0.908	0.915	0.917	0.947	0.958	0.907
OTX1	Homeodomain	40	374845	NTAATCCN	OTX1_TAGATG40NTATKR4_NTAATCCN	ftp.sra.ebi.ac.uk/vol1/run/ERR100/ERR1005396/OTX1_eDBD_4_KR_TAGATG40NTAT.fastq.gz	0.75	0.783	0.764	0.839	0.627	0.673	0.823
OTX1	Homeodomain	40	158049	NTAATCCNYN	OTX1_TGGACT40NAATKX2_NTAATCCNYN	ftp.sra.ebi.ac.uk/vol1/run/ERR100/ERR1005401/OTX1_FL_2_KX_TGGACT40NAAT.fastq.gz	0.789	0.801	0.788	0.793	0.819	0.819	0.827
OTX2	Homeodomain	40	260278	NTAATCCN	OTX2_TCTTAT40NACAKX3_NTAATCCN	ftp.sra.ebi.ac.uk/vol1/run/ERR100/ERR1005410/OTX2_FL_3_KX_TCTTAT40NACA.fastq.gz	0.729	0.742	0.74	0.763	0.657	0.732	0.769
PBX1	Homeodomain	40	162429	KTGATTGAYR	PBX1_TAAGTC40NCGTKR3_KTGATTGAYR	ftp.sra.ebi.ac.uk/vol1/run/ERR100/ERR1005522/PBX1_eDBD_3_KR_TAAGTC40NCGT.fastq.gz	0.317	0.409	0.049	0.048	0.604	0.559	0.496
PBX1	Homeodomain	40	327134	KTGATTGAYR	PBX1_TCGGTG40NCAAKW4_KTGATTGAYR	ftp.sra.ebi.ac.uk/vol1/run/ERR100/ERR1005532/PBX1_FL_4_KW_TCGGTG40NCAA.fastq.gz	0.262	0.338	0.105	0.107	0.439	0.454	0.508
PDX1	Homeodomain	40	423692	YTAATTAN	PDX1_TGCCCT40NTCGKO2_YTAATTAN	ftp.sra.ebi.ac.uk/vol1/run/ERR100/ERR1005537/PDX1_eDBD_2_KO_TGCCCT40NTCG.fastq.gz	0.754	0.804	0.784	0.867	0.663	0.711	0.789
PHOX2A	Homeodomain	40	174801	CYAATTAN	PHOX2A_TTCGGG40NGAGKR3_CYAATTAN	ftp.sra.ebi.ac.uk/vol1/run/ERR100/ERR1005547/PHOX2A_eDBD_3_KR_TTCGGG40NGAG.fastq.gz	0.55	0.714	0.563	0.723	0.521	0.614	0.589
PHOX2B	Homeodomain	40	275172	TAATTAGATTA	PHOX2B_TCACAT40NATGKV2_TAATTAGATTA	ftp.sra.ebi.ac.uk/vol1/run/ERR100/ERR1005560/PHOX2B_FL_2_KV_TCACAT40NATG.fastq.gz	0.917	0.918	0.974	0.974	0.803	0.853	0.96
PHOX2B	Homeodomain	40	289971	NYAATTAN	PHOX2B_TTGATG40NATCKR4_NYAATTAN	ftp.sra.ebi.ac.uk/vol1/run/ERR100/ERR1005557/PHOX2B_eDBD_4_KR_TTGATG40NATC.fastq.gz	0.538	0.63	0.569	0.637	0.549	0.602	0.642
PITX1	Homeodomain	40	213409	NTAATCCN	PITX1_TAGTGC40NATGKO4_NTAATCCN	ftp.sra.ebi.ac.uk/vol1/run/ERR100/ERR1005572/PITX1_eDBD_4_KO_TAGTGC40NATG.fastq.gz	0.747	0.767	0.753	0.805	0.879	0.887	0.77
PITX1	Homeodomain	40	276714	YTAATCCN	PITX1_TTATTT40NCGTKX4_YTAATCCN	ftp.sra.ebi.ac.uk/vol1/run/ERR100/ERR1005581/PITX1_FL_4_KX_TTATTT40NCGT.fastq.gz	0.744	0.756	0.747	0.785	0.833	0.81	0.782
PITX2	Homeodomain	40	103049	NTAATCCN	PITX2_TAGACC40NAGTKT3_NTAATCCN	ftp.sra.ebi.ac.uk/vol1/run/ERR100/ERR1005586/PITX2_eDBD_3_KT_TAGACC40NAGT.fastq.gz	0.534	0.565	0.577	0.707	0.674	0.671	0.654
PITX2	Homeodomain	40	262461	YTAATCCN	PITX2_TAGCGC40NCGCKX3_YTAATCCN	ftp.sra.ebi.ac.uk/vol1/run/ERR100/ERR1005594/PITX2_FL_3_KX_TAGCGC40NCGC.fastq.gz	0.739	0.767	0.737	0.773	0.802	0.664	0.764
PITX3	Homeodomain	40	273844	NTAATCCN	PITX3_TCACAT40NATGKR2_NTAATCCN	ftp.sra.ebi.ac.uk/vol1/run/ERR100/ERR1005600/PITX3_eDBD_2_KR_TCACAT40NATG.fastq.gz	0.786	0.801	0.792	0.826	0.854	0.801	0.805
PROP1	Homeodomain	40	330428	TAATTNNATTA	PROP1_TTGATG40NATCKV3_TAATTNNATTA	ftp.sra.ebi.ac.uk/vol1/run/ERR100/ERR1005755/PROP1_FL_3_KV_TTGATG40NATC.fastq.gz	0.883	0.885	0.88	0.88	0.807	0.868	0.93
PROP1	Homeodomain	40	403886	TAATTNNATTA	PROP1_TTTGTA40NTCCKT2_TAATTNNATTA	ftp.sra.ebi.ac.uk/vol1/run/ERR100/ERR1005745/PROP1_eDBD_2_KT_TTTGTA40NTCC.fastq.gz	0.834	0.834	0.835	0.836	0.71	0.796	0.864
PROX1	Homeodomain	40	524236	NAAGRCGTCTTN	PROX1_TGCTCT40NTTAKR4_NAAGRCGTCTTN	ftp.sra.ebi.ac.uk/vol1/run/ERR100/ERR1005764/PROX1_eDBD_4_KR_TGCTCT40NTTA.fastq.gz	0.442	0.492	0.485	0.489	0.329	0.321	0.574
PRRX2	Homeodomain	40	351684	CYAATTAN	PRRX2_TGCCAA40NTAGKV2_CYAATTAN	ftp.sra.ebi.ac.uk/vol1/run/ERR100/ERR1005777/PRRX2_FL_2_KV_TGCCAA40NTAG.fastq.gz	0.762	0.756	0.798	0.766	0.197	0.259	0.794
PRRX2	Homeodomain	40	338228	NYAATTAN	PRRX2_TTGCTT40NCCAKR2_NYAATTAN	ftp.sra.ebi.ac.uk/vol1/run/ERR100/ERR1005769/PRRX2_eDBD_2_KR_TTGCTT40NCCA.fastq.gz	0.754	0.749	0.774	0.774	0.739	0.694	0.787
PTF1A	bHLH	40	116596	NYGTCAGCTGNY	PTF1A_TGCTTT40NAGAKO3_NYGTCAGCTGNY	ftp.sra.ebi.ac.uk/vol1/run/ERR100/ERR1005786/PTF1A_eDBD_3_KO_TGCTTT40NAGA.fastq.gz	0.221	0.221	0.246	0.246	0.284	0.421	0.436
RAX	Homeodomain	40	266202	YTAATTAN	RAX_TTGCTC40NGAAKO2_YTAATTAN	ftp.sra.ebi.ac.uk/vol1/run/ERR100/ERR1005821/RAX_eDBD_2_KO_TTGCTC40NGAA.fastq.gz	0.698	0.868	0.701	0.873	0.784	0.77	0.689
RHOXF1	Homeodomain	40	208687	NGGATCAN	RHOXF1_TGAGAG40NCGCKZ2_NGGATCAN	ftp.sra.ebi.ac.uk/vol1/run/ERR100/ERR1005876/RHOXF1_FL_2_KZ_TGAGAG40NCGC.fastq.gz	0.664	0.743	0.677	0.767	0.759	0.773	0.696
RHOXF2	Homeodomain	40	322913	NTAATCCN	RHOXF2_TCTACG40NCTCKW3_NTAATCCN	ftp.sra.ebi.ac.uk/vol1/run/ERR100/ERR1005887/RHOXF2_FL_3_KW_TCTACG40NCTC.fastq.gz	0.801	0.813	0.806	0.85	0.779	0.637	0.802
SHOX	Homeodomain	40	440456	CYAATTAN	SHOX_TTTAGC40NGACKT2_CYAATTAN	ftp.sra.ebi.ac.uk/vol1/run/ERR100/ERR1005965/SHOX_eDBD_2_KT_TTTAGC40NGAC.fastq.gz	0.592	0.862	0.577	0.895	0.759	0.771	0.569
SIX1	Homeodomain	40	327445	NSRTATCRYN	SIX1_TATTTC40NGCAKX4_NSRTATCRYN	ftp.sra.ebi.ac.uk/vol1/run/ERR100/ERR1005981/SIX1_FL_4_KX_TATTTC40NGCA.fastq.gz	0.65	0.798	0.638	0.671	0.702	0.741	0.686
SIX1	Homeodomain	40	429362	NSRTATCRYN	SIX1_TGGGCT40NGTTKQ4_NSRTATCRYN	ftp.sra.ebi.ac.uk/vol1/run/ERR100/ERR1005972/SIX1_eDBD_4_KQ_TGGGCT40NGTT.fastq.gz	0.675	0.74	0.716	0.757	0.603	0.597	0.73
SIX2	Homeodomain	40	230686	MCGTATCAYN	SIX2_TAAATT40NCTGKX4_MCGTATCAYN	ftp.sra.ebi.ac.uk/vol1/run/ERR100/ERR1005996/SIX2_FL_4_KX_TAAATT40NCTG.fastq.gz	0.523	0.606	0.503	0.513	0.402	0.342	0.633
SIX2	Homeodomain	40	422918	NCGTATCRYN	SIX2_TTACTA40NAGGKV4_NCGTATCRYN	ftp.sra.ebi.ac.uk/vol1/run/ERR100/ERR1005989/SIX2_eDBD_4_KV_TTACTA40NAGG.fastq.gz	0.625	0.716	0.685	0.737	0.645	0.564	0.727
SIX3	Homeodomain	40	275022	NSSTATCRYN	SIX3_TTTCTA40NCATKO4_NSSTATCRYN	ftp.sra.ebi.ac.uk/vol1/run/ERR100/ERR1006005/SIX3_eDBD_4_KO_TTTCTA40NCAT.fastq.gz	0.683	0.73	0.719	0.646	0.588	0.509	0.727
SIX4	Homeodomain	40	350755	NCGTATCATN	SIX4_TGTAGC40NCCTKR4_NCGTATCATN	ftp.sra.ebi.ac.uk/vol1/run/ERR100/ERR1006013/SIX4_eDBD_4_KR_TGTAGC40NCCT.fastq.gz	0.309	0.433	0.372	0.372	0.312	0.425	0.528
SIX6	Homeodomain	40	227072	NSRTATCRYN	SIX6_TACATC40NATAKO4_NSRTATCRYN	ftp.sra.ebi.ac.uk/vol1/run/ERR100/ERR1006020/SIX6_eDBD_4_KO_TACATC40NATA.fastq.gz	0.468	0.501	0.424	0.426	0.459	0.505	0.614
SOHLH2	bHLH	40	334047	NGCACGTGCN	SOHLH2_TCCACC40NTTAKO3_NGCACGTGCN	ftp.sra.ebi.ac.uk/vol1/run/ERR100/ERR1006091/SOHLH2_eDBD_3_KO_TCCACC40NTTA.fastq.gz	0.465	0.458	0.477	0.477	0.482	0.565	0.676
SPDEF	ETS	40	413936	NAMCCGGATGTN	SPDEF_TAGAGA40NCGCKW3_NAMCCGGATGTN	ftp.sra.ebi.ac.uk/vol1/run/ERR100/ERR1006242/SPDEF_eDBD_3_KW_TAGAGA40NCGC.fastq.gz	0.846	0.853	0.863	0.923	0.907	0.855	0.839
SPDEF	ETS	40	212277	NAMCCGGATGTN	SPDEF_TCACAT40NATGKX3_NAMCCGGATGTN	ftp.sra.ebi.ac.uk/vol1/run/ERR100/ERR1006250/SPDEF_FL_3_KX_TCACAT40NATG.fastq.gz	0.855	0.871	0.865	0.89	0.873	0.869	0.867
SPIB	ETS	40	372916	RWWGSGGAAGTN	SPIB_TACGAT40NCCGKR4_RWWGSGGAAGTN	ftp.sra.ebi.ac.uk/vol1/run/ERR100/ERR1006260/SPIB_eDBD_4_KR_TACGAT40NCCG.fastq.gz	0.826	0.822	0.879	0.878	0.804	0.783	0.833
SPIB	ETS	40	425312	RAWWGMGGAAGTN	SPIB_TTTAGC40NGACKV2_RAWWGMGGAAGTN	ftp.sra.ebi.ac.uk/vol1/run/ERR100/ERR1006265/SPIB_FL_2_KV_TTTAGC40NGAC.fastq.gz	0.881	0.881	0.94	0.94	0.928	0.934	0.927
SREBF1	bHLH	40	325367	NTCACGCCAY	SREBF1_TCTCCT40NCCTKT4_NTCACGCCAY	ftp.sra.ebi.ac.uk/vol1/run/ERR100/ERR1006277/SREBF1_eDBD_4_KT_TCTCCT40NCCT.fastq.gz	0.573	0.636	0.553	0.556	0.507	0.527	0.699
SREBF2	bHLH	40	516567	ATCACGCCAY	SREBF2_TTCATT40NTATKN3_ATCACGCCAY	ftp.sra.ebi.ac.uk/vol1/run/ERR100/ERR1006283/SREBF2_eDBD_3_KN_TTCATT40NTAT.fastq.gz	0.551	0.546	0.648	0.649	0.405	0.668	0.7
TCF12	bHLH	40	125730	NCACSTGN	TCF12_TTTGAG40NATTKS3_NCACSTGN	ftp.sra.ebi.ac.uk/vol1/run/ERR100/ERR1006387/TCF12_eDBD_3_KS_TTTGAG40NATT.fastq.gz	0.637	0.65	0.643	0.748	0.76	0.764	0.675
TCF21	bHLH	40	357579	NACCATATGKYN	TCF21_TAAGGG40NACCKR4_NACCATATGKYN	ftp.sra.ebi.ac.uk/vol1/run/ERR100/ERR1006396/TCF21_eDBD_4_KR_TAAGGG40NACC.fastq.gz	0.468	0.472	0.531	0.532	0.553	0.565	0.604
TCF4	bHLH	40	172498	NCACSTGN	TCF4_TGTATA40NGGTKR3_NCACSTGN	ftp.sra.ebi.ac.uk/vol1/run/ERR100/ERR1006402/TCF4_eDBD_3_KR_TGTATA40NGGT.fastq.gz	0.744	0.742	0.739	0.751	0.798	0.808	0.74
TEF	bZIP	40	251547	NRTTAYGTAAYN	TEF_TAAGCT40NTGCKN4_NRTTAYGTAAYN	ftp.sra.ebi.ac.uk/vol1/run/ERR100/ERR1006448/TEF_eDBD_4_KN_TAAGCT40NTGC.fastq.gz	0.906	0.901	0.894	0.894	0.923	0.931	0.936
TFAP4	bHLH	40	180475	AWCAGCTGWT	TFAP4_TGATCG40NATCKN2_AWCAGCTGWT	ftp.sra.ebi.ac.uk/vol1/run/ERR100/ERR1006484/TFAP4_eDBD_2_KN_TGATCG40NATC.fastq.gz	0.772	0.768	0.876	0.877	0.641	0.607	0.806
TFAP4	bHLH	40	312324	AWCAGCTGWT	TFAP4_TTTGAC40NGGTKX3_AWCAGCTGWT	ftp.sra.ebi.ac.uk/vol1/run/ERR100/ERR1006495/TFAP4_FL_3_KX_TTTGAC40NGGT.fastq.gz	0.809	0.807	0.908	0.908	0.617	0.685	0.821
TFE3	bHLH	40	378540	NNCACGTGAYN	TFE3_TGGTTA40NTACKS4_NNCACGTGAYN	ftp.sra.ebi.ac.uk/vol1/run/ERR100/ERR1006529/TFE3_eDBD_4_KS_TGGTTA40NTAC.fastq.gz	0.827	0.829	0.831	0.835	0.84	0.831	0.89
TFEB	bHLH	40	268161	NNCACGTGAYN	TFEB_TGGCTA40NTCCKS3_NNCACGTGAYN	ftp.sra.ebi.ac.uk/vol1/run/ERR100/ERR1006534/TFEB_eDBD_3_KS_TGGCTA40NTCC.fastq.gz	0.907	0.906	0.908	0.908	0.855	0.823	0.837
TFEC	bHLH	40	245317	MNCACGTGAYN	TFEC_TCTAGG40NCTGKS3_MNCACGTGAYN	ftp.sra.ebi.ac.uk/vol1/run/ERR100/ERR1006543/TFEC_eDBD_3_KS_TCTAGG40NCTG.fastq.gz	0.928	0.928	0.927	0.927	0.815	0.823	0.856
TLX2	Homeodomain	40	257778	NCAATTAN	TLX2_TCTGCA40NATAKO2_NCAATTAN	ftp.sra.ebi.ac.uk/vol1/run/ERR100/ERR1006613/TLX2_eDBD_2_KO_TCTGCA40NATA.fastq.gz	0.763	0.783	0.77	0.79	0.773	0.743	0.768
TLX3	Homeodomain	40	347569	NAATTG	TLX3_TGAACT40NAAGKX4_NAATTG	ftp.sra.ebi.ac.uk/vol1/run/ERR100/ERR1006632/TLX3_FL_4_KX_TGAACT40NAAG.fastq.gz	0.36	0.459	0.372	0.476	0.33	0.325	0.441
TLX3	Homeodomain	40	346622	NAATTG	TLX3_TTAGCA40NGGTKV4_NAATTG	ftp.sra.ebi.ac.uk/vol1/run/ERR100/ERR1006625/TLX3_eDBD_4_KV_TTAGCA40NGGT.fastq.gz	0.106	0.181	0.151	0.214	0.151	0.237	0.26
UNCX	Homeodomain	40	1294346	KTAATTAN	UNCX_40NATTTATTATATKAI3_KTAATTAN	ftp.sra.ebi.ac.uk/vol1/run/ERR100/ERR1006642/UNCX_eDBD_3_KAI_40NATTTATTATAT.fastq.gz	0.636	0.793	0.632	0.792	0.746	0.517	0.642
USF1	bHLH	40	373277	MNCACGTGAYN	USF1_TGCCGA40NGTAKV3_MNCACGTGAYN	ftp.sra.ebi.ac.uk/vol1/run/ERR100/ERR1006650/USF1_FL_3_KV_TGCCGA40NGTA.fastq.gz	0.913	0.912	0.909	0.913	0.898	0.887	0.874
USF2	bHLH	40	175755	MNCACGTGAYN	USF2_TACTAC40NGCCKS2_MNCACGTGAYN	ftp.sra.ebi.ac.uk/vol1/run/ERR100/ERR1006656/USF2_eDBD_2_KS_TACTAC40NGCC.fastq.gz	0.899	0.897	0.887	0.888	0.826	0.787	0.9
VAX1	Homeodomain	40	379211	NYAATTAN	VAX1_TGGTCG40NTAAKO3_NYAATTAN	ftp.sra.ebi.ac.uk/vol1/run/ERR100/ERR1006666/VAX1_eDBD_3_KO_TGGTCG40NTAA.fastq.gz	0.785	0.798	0.794	0.864	0.857	0.821	0.815
VAX2	Homeodomain	40	309428	NYAATTAN	VAX2_TGTCGA40NGCAKX3_NYAATTAN	ftp.sra.ebi.ac.uk/vol1/run/ERR100/ERR1006675/VAX2_FL_3_KX_TGTCGA40NGCA.fastq.gz	0.751	0.792	0.754	0.866	0.867	0.835	0.804
VENTX	Homeodomain	40	403240	CGATTATCG	VENTX_TATTTG40NCCAKW4_CGATTATCG	ftp.sra.ebi.ac.uk/vol1/run/ERR100/ERR1006685/VENTX_FL_4_KW_TATTTG40NCCA.fastq.gz	0.646	0.715	0.727	0.799	0.768	0.798	0.757
VSX1	Homeodomain	40	425283	YTAATTAN	VSX1_TATATG40NCTAKO2_YTAATTAN	ftp.sra.ebi.ac.uk/vol1/run/ERR100/ERR1006688/VSX1_eDBD_2_KO_TATATG40NCTA.fastq.gz	0.782	0.775	0.77	0.831	0.857	0.746	0.836
VSX1	Homeodomain	40	220893	CYAATTAN	VSX1_TTAGGA40NTCTKAE2_CYAATTAN	ftp.sra.ebi.ac.uk/vol1/run/ERR100/ERR1006697/VSX1_FL_2_KAE_TTAGGA40NTCT.fastq.gz	0.707	0.775	0.695	0.814	0.798	0.76	0.808
VSX2	Homeodomain	40	174954	SYYAATTAN	VSX2_TTCGCT40NCTTKAE2_SYYAATTAN	ftp.sra.ebi.ac.uk/vol1/run/ERR100/ERR1006713/VSX2_FL_2_KAE_TTCGCT40NCTT.fastq.gz	0.813	0.813	0.795	0.792	0.563	0.675	0.829
VSX2	Homeodomain	40	496130	YTAATTAN	VSX2_TTTGTT40NTATKO3_YTAATTAN	ftp.sra.ebi.ac.uk/vol1/run/ERR100/ERR1006707/VSX2_eDBD_3_KO_TTTGTT40NTAT.fastq.gz	0.74	0.772	0.713	0.838	0.323	0.521	0.819
XBP1	bZIP	40	260060	NKMCACGTCAYN	XBP1_TACATA40NAGAKV4_NKMCACGTCAYN	ftp.sra.ebi.ac.uk/vol1/run/ERR100/ERR1006724/XBP1_FL_4_KV_TACATA40NAGA.fastq.gz	0.611	0.684	0.69	0.693	0.782	0.759	0.774
